# Supplementary material for: 2-Amino-6-(2,4-dichloro­phen­yl)-4-oxo-3,5-diphenyl­cyclo­hex-2-enecarbonitrile
Source: Acta Crystallogr Sect E Struct Rep Online. 2010 Sep 18;66(Pt 10):o2593. doi: 10.1107/S1600536810035567 (PMC2983276; doi:10.1107/S1600536810035567)
Supplement: Supplementary file 2 [file e-66-o2593-Isup2.hkl]

#
# h,k,l, Fc-squared, Fo-squared, sigma(Fo-squared) and status flag
#
data_I
_shelx_title ' DBKL in P2(1)/c'
_shelx_refln_list_code          4
_shelx_F_calc_maximum      238.06
_exptl_crystal_F_000       896.00
_reflns_d_resolution_high  0.8843
 
loop_
 _symmetry_equiv_pos_as_xyz
 'x, y, z'
 '-x, y+1/2, -z+1/2'
 '-x, -y, -z'
 'x, -y-1/2, z-1/2'
 
_cell_length_a    10.8650
_cell_length_b    14.0010
_cell_length_c    14.3021
_cell_angle_alpha  90.000
_cell_angle_beta   94.697
_cell_angle_gamma  90.000
 
_shelx_F_squared_multiplier     1.000
 
loop_
 _refln_index_h
 _refln_index_k
 _refln_index_l
 _refln_F_squared_calc
 _refln_F_squared_meas
 _refln_F_squared_sigma
 _refln_observed_status
   1   0   0     2208.00     1981.16     52.84 o
   2   0   0    11407.98    10890.32    155.46 o
   3   0   0      161.84      142.51      4.89 o
   4   0   0     6425.96     6341.88    121.85 o
   5   0   0     1388.98     1427.37     34.59 o
   6   0   0     5036.63     5079.87    108.70 o
   7   0   0      135.83      123.69      9.79 o
   8   0   0      437.94      408.06     17.70 o
   9   0   0     1463.62     1408.85     39.39 o
  10   0   0      126.58      150.00     13.36 o
  11   0   0        3.34        0.88      8.91 o
  12   0   0       20.64       30.17     16.80 o
   1   1   0      913.25      800.53     16.72 o
   2   1   0      202.23      210.12      3.52 o
   3   1   0      722.64      730.68      9.22 o
   4   1   0     2717.15     2666.61     31.93 o
   5   1   0      508.47      515.48     11.68 o
   6   1   0       59.49       37.11      4.81 o
   7   1   0      523.30      507.75     16.62 o
   8   1   0       46.10       55.13      6.58 o
   9   1   0      148.16      141.36      8.93 o
  10   1   0       19.24       19.47      6.75 o
  11   1   0       95.40      106.62      9.60 o
  12   1   0       75.48       90.29      9.85 o
   0   2   0     2548.35     2506.50     40.21 o
   1   2   0       54.54       38.13      2.49 o
   2   2   0      173.16      144.77      3.02 o
   3   2   0     5602.52     5514.94     59.55 o
   4   2   0       22.25       28.90      4.13 o
   5   2   0     1790.74     1914.15     31.46 o
   6   2   0       39.27       54.30      5.29 o
   7   2   0      160.61      164.98      7.92 o
   8   2   0       53.26       61.86      6.81 o
   9   2   0      484.08      442.26     13.81 o
  10   2   0      107.24       97.42      8.77 o
  11   2   0       15.67       21.18      7.92 o
  12   2   0       40.15       21.67      7.98 o
   1   3   0     8903.54     9425.61     95.31 o
   2   3   0    14048.85    14196.30    137.35 o
   3   3   0      556.07      545.41      9.01 o
   4   3   0      502.59      462.62     10.42 o
   5   3   0      204.61      230.94      8.75 o
   6   3   0       28.70       33.50      5.03 o
   7   3   0     1599.44     1614.88     32.20 o
   8   3   0      889.46      886.07     19.93 o
   9   3   0       86.92       78.24      7.75 o
  10   3   0       80.43      102.41      8.76 o
  11   3   0        4.58        2.04      6.17 o
  12   3   0       85.76       92.72     15.49 o
   0   4   0     1113.51     1030.34     17.08 o
   1   4   0     1184.74     1212.55     14.57 o
   2   4   0     3149.34     3153.16     38.66 o
   3   4   0        2.44        8.93      2.62 o
   4   4   0     3685.38     3687.25     49.04 o
   5   4   0      407.24      397.46      9.33 o
   6   4   0      484.61      444.77     13.18 o
   7   4   0      498.17      488.85     12.53 o
   8   4   0       35.67       42.28      6.05 o
   9   4   0       35.95       29.81      8.06 o
  10   4   0      657.48      644.63     20.32 o
  11   4   0       48.79       56.07      7.68 o
   1   5   0     2097.07     2015.15     24.50 o
   2   5   0     1125.47     1105.27     15.58 o
   3   5   0      256.59      252.01      6.32 o
   4   5   0       75.15       86.56      7.97 o
   5   5   0      204.79      168.51      6.71 o
   6   5   0      302.94      281.38      9.93 o
   7   5   0        2.25       -4.66      4.87 o
   8   5   0       25.00       30.47      5.90 o
   9   5   0      186.25      189.71      9.57 o
  10   5   0      373.15      373.75     17.81 o
  11   5   0      103.78       90.66      8.91 o
   0   6   0     1603.83     1669.50     29.83 o
   1   6   0     1490.55     1513.97     22.39 o
   2   6   0       88.33       62.86      3.56 o
   3   6   0     1513.97     1447.54     20.26 o
   4   6   0       83.01       77.70      6.79 o
   5   6   0       10.22        8.08      5.67 o
   6   6   0      187.48      169.77      8.48 o
   7   6   0       85.41      101.34     10.69 o
   8   6   0        1.53       -4.32      5.43 o
   9   6   0       63.61       58.36      8.07 o
  10   6   0        2.49        4.03      6.69 o
  11   6   0       93.52       94.65      9.77 o
   1   7   0      127.69      152.10      4.66 o
   2   7   0      539.75      598.42     10.08 o
   3   7   0      401.34      446.28      9.29 o
   4   7   0      771.77      839.95     18.14 o
   5   7   0      251.08      232.18      8.46 o
   6   7   0      141.49      144.23      8.28 o
   7   7   0       44.92       52.82      7.02 o
   8   7   0      163.07      172.49     11.23 o
   9   7   0        7.02        3.18      6.80 o
  10   7   0       54.62       47.06      7.98 o
   0   8   0     1233.47     1369.83     33.06 o
   1   8   0      166.72      157.09      5.72 o
   2   8   0      128.14      157.26      5.35 o
   3   8   0     3479.47     3381.10     41.94 o
   4   8   0       31.68       41.93      4.95 o
   5   8   0       29.59       31.59      5.51 o
   6   8   0      642.39      650.00     16.56 o
   7   8   0      188.77      172.04      9.74 o
   8   8   0        5.74        4.07      6.34 o
   9   8   0       23.24       32.40      8.09 o
  10   8   0       38.38       23.10      8.87 o
   1   9   0     3260.24     3410.89     59.37 o
   2   9   0      495.60      530.24     10.01 o
   3   9   0      117.58      117.65      6.04 o
   4   9   0       58.98       67.06      5.51 o
   5   9   0      207.54      203.36     10.45 o
   6   9   0      150.58      138.92      9.20 o
   7   9   0       82.41       87.88      8.76 o
   8   9   0      421.02      385.79     14.65 o
   9   9   0      385.00      418.32     22.39 o
  10   9   0       14.99        9.45     10.37 o
   0  10   0      378.15      404.66     16.64 o
   1  10   0      172.72      195.99      7.15 o
   2  10   0      175.64      186.53      6.84 o
   3  10   0        2.82        7.54      4.44 o
   4  10   0      549.32      571.07     16.15 o
   5  10   0       31.33       33.77      6.59 o
   6  10   0      396.86      407.37     13.96 o
   7  10   0       48.72       41.50      7.90 o
   8  10   0        0.03        4.24      7.99 o
   9  10   0        8.81       13.19     14.15 o
   1  11   0      124.51      149.31      7.46 o
   2  11   0      464.02      444.30     11.02 o
   3  11   0      763.50      744.48     16.73 o
   4  11   0      108.94      115.07      8.59 o
   5  11   0      118.42      108.42      8.48 o
   6  11   0       80.28       82.81      9.74 o
   7  11   0        5.56        1.87      9.78 o
   8  11   0        0.34        0.13     13.27 o
   0  12   0        2.54        3.45      9.11 o
   1  12   0      222.10      248.34     11.32 o
   2  12   0      911.94      861.23     21.31 o
   3  12   0        8.33        6.30      6.20 o
   4  12   0      488.07      544.76     26.00 o
   5  12   0       47.21       41.03      8.53 o
   6  12   0        3.43       -7.58     11.31 o
   7  12   0      115.16      101.51     14.18 o
   1  13   0       57.67       93.97     13.66 o
   2  13   0       28.53       25.43      7.67 o
   3  13   0      176.87      169.86     15.30 o
   4  13   0        1.61       24.14     12.32 o
   5  13   0       52.32       62.21     13.16 o
   6  13   0        0.07       -0.81     11.79 o
   0  14   0       68.94      100.13     37.23 o
   1  14   0      278.85      303.53     18.57 o
   2  14   0      293.81      280.49     18.06 o
   3  14   0       17.08       20.06     12.46 o
   4  14   0        9.66        8.11     14.10 o
   5  14   0       42.14       41.42     16.58 o
   1  15   0       22.22       10.39     12.27 o
   2  15   0      183.68      213.75     17.31 o
   3  15   0      252.56      278.59     19.07 o
 -12   1   1        8.69      -11.87      7.92 o
 -11   1   1        4.22        6.33      6.81 o
 -10   1   1      306.69      334.48     13.16 o
  -9   1   1     1483.59     1408.86     27.90 o
  -8   1   1     1233.95     1227.74     24.54 o
  -7   1   1        4.58        4.78      4.28 o
  -6   1   1      114.17       92.36      5.82 o
  -5   1   1       99.40      170.77      6.10 o
  -4   1   1     5296.62     5549.31     66.60 o
  -3   1   1     2520.06     2537.72     27.13 o
  -2   1   1     2541.00     2517.18     27.63 o
  -1   1   1      195.61      171.86      3.00 o
   0   1   1     9899.72     4738.31    246.63 o
   1   1   1     2477.52      656.28     48.50 o
   2   1   1       11.41       16.75      1.47 o
   3   1   1        2.42        6.53      1.73 o
   4   1   1      255.12      204.77      5.53 o
   5   1   1       47.55       42.19      4.23 o
   6   1   1     2183.63     2131.85     35.29 o
   7   1   1      492.42      490.17     12.97 o
   8   1   1        4.68        4.26      5.54 o
   9   1   1      162.33      146.67      9.07 o
  10   1   1       85.64       72.81      8.01 o
  11   1   1       10.68       11.71      6.77 o
  12   1   1       30.52       28.75      7.81 o
 -12   2   1       22.04       37.74      7.95 o
 -11   2   1      116.81      126.66      9.93 o
 -10   2   1      136.86      148.35      9.79 o
  -9   2   1      591.52      583.25     17.85 o
  -8   2   1      248.29      265.67     10.50 o
  -7   2   1      180.07      178.76      8.40 o
  -6   2   1     1785.90     1640.57     28.48 o
  -5   2   1     2187.82     2564.80     39.86 o
  -4   2   1        9.03       20.38      4.15 o
  -3   2   1      781.11      981.73     11.83 o
  -2   2   1     1829.51     1670.60     18.14 o
  -1   2   1     3963.41     4041.70     39.86 o
   0   2   1     1691.21     1731.80     18.68 o
   1   2   1     2267.14     2385.65     27.26 o
   2   2   1     4700.35     4604.44     47.40 o
   3   2   1      371.26      389.77      6.38 o
   4   2   1      988.53      925.83     14.61 o
   5   2   1     1741.27     1842.49     26.50 o
   6   2   1     1911.89     1886.54     32.03 o
   7   2   1       16.47       21.84      4.98 o
   8   2   1     2670.27     2587.19     43.89 o
   9   2   1       59.92       70.79      7.63 o
  10   2   1       40.63       31.83      7.14 o
  11   2   1       65.84       61.97      9.29 o
  12   2   1       37.54       40.47      8.68 o
 -12   3   1       24.93       21.11      7.12 o
 -11   3   1      124.99      137.56     10.41 o
 -10   3   1       13.72       12.91      6.90 o
  -9   3   1      101.66      106.48      8.41 o
  -8   3   1      311.39      297.36     11.38 o
  -7   3   1        1.60        3.54      4.95 o
  -6   3   1       41.34       43.35      5.25 o
  -5   3   1     2805.73     3030.32     40.78 o
  -4   3   1      774.75      834.46     12.80 o
  -3   3   1      103.74      114.48      3.96 o
  -2   3   1     8093.39     8065.44     90.19 o
  -1   3   1     9615.54    10124.61    102.53 o
   0   3   1     3423.02     3573.28     35.57 o
   1   3   1    14632.56    14931.20    164.28 o
   2   3   1     2100.79     2006.32     22.77 o
   3   3   1        1.36       -3.09      2.06 o
   4   3   1      312.22      299.59      8.73 o
   5   3   1        0.00        6.02      3.55 o
   6   3   1        1.36       -0.92      3.98 o
   7   3   1     1281.79     1254.45     24.18 o
   8   3   1       11.20        1.32      5.47 o
   9   3   1       11.76       17.19      6.34 o
  10   3   1      508.88      486.59     15.59 o
  11   3   1        1.25        4.91      6.68 o
 -11   4   1        1.58       -8.38      5.58 o
 -10   4   1      119.74      139.08      9.04 o
  -9   4   1        8.19        7.75      5.37 o
  -8   4   1       76.83       84.92      6.88 o
  -7   4   1       60.01       69.85      9.51 o
  -6   4   1       45.45       39.89      4.64 o
  -5   4   1       35.42       24.66      3.93 o
  -4   4   1      259.81      458.85     19.23 o
  -3   4   1     4901.78     5090.32     61.39 o
  -2   4   1      177.11      186.20      5.17 o
  -1   4   1       63.47       62.27      2.60 o
   0   4   1     9391.23     9746.78    103.80 o
   1   4   1      673.80      553.96      9.17 o
   2   4   1      189.81      252.19      5.39 o
   3   4   1      172.29      231.33      5.75 o
   4   4   1       34.00       40.08      3.73 o
   5   4   1      607.38      573.29     10.68 o
   6   4   1      435.49      414.16     10.79 o
   7   4   1       96.83      102.79      6.76 o
   8   4   1      534.80      507.32     14.52 o
   9   4   1        0.41       -8.34      5.56 o
  10   4   1       10.66       24.33      6.69 o
  11   4   1        6.21        2.60      6.16 o
 -11   5   1        0.69        5.59      6.15 o
 -10   5   1       10.47       27.20      6.92 o
  -9   5   1       14.07       25.81      6.79 o
  -8   5   1      193.14      189.62      9.79 o
  -7   5   1        3.45        2.71      5.02 o
  -6   5   1      680.70      649.02     14.08 o
  -5   5   1      289.60      271.85      8.38 o
  -4   5   1     4077.61     4161.70     58.25 o
  -3   5   1      539.60      551.61      9.69 o
  -2   5   1      554.36      569.48      9.62 o
  -1   5   1      969.13     1091.40     19.90 o
   0   5   1     2131.57     2233.77     50.71 o
   1   5   1       57.92       62.72      3.23 o
   2   5   1     2135.91     2346.43     29.79 o
   3   5   1       13.11        7.31      2.75 o
   4   5   1     1885.09     1825.32     26.30 o
   5   5   1       46.99       74.79      5.04 o
   6   5   1      926.56      931.54     19.37 o
   7   5   1      183.22      169.00      8.01 o
   8   5   1        9.75        7.05      5.54 o
   9   5   1      328.44      348.96     12.26 o
  10   5   1      241.49      258.73     11.59 o
  11   5   1        3.18       11.48      6.54 o
 -11   6   1       10.94        6.39      7.47 o
 -10   6   1       98.82      104.46      9.72 o
  -9   6   1       24.89       35.43      8.05 o
  -8   6   1        1.69        7.21      5.98 o
  -7   6   1        8.16        3.54      5.26 o
  -6   6   1        1.16        2.22      4.24 o
  -5   6   1       24.88       41.04      4.76 o
  -4   6   1      114.99      143.47      6.11 o
  -3   6   1     1275.15     1390.42     19.60 o
  -2   6   1      972.56      880.56     12.73 o
  -1   6   1     1541.11     1786.31     24.35 o
   0   6   1      120.40      161.15      5.00 o
   1   6   1     3524.68     3692.19     43.44 o
   2   6   1      624.73      570.90      9.86 o
   3   6   1     1084.04     1129.11     16.61 o
   4   6   1     1722.81     1680.66     24.94 o
   5   6   1     2409.43     2515.67     35.76 o
   6   6   1      382.55      369.58     11.58 o
   7   6   1      181.65      194.55      9.34 o
   8   6   1     1125.54     1083.19     23.40 o
   9   6   1       55.22       67.18      8.26 o
  10   6   1       47.26       46.69      8.46 o
  11   6   1        5.41        3.47      8.06 o
 -11   7   1       67.67       82.96     13.49 o
 -10   7   1        0.98        0.35      6.62 o
  -9   7   1        4.10       12.97      6.83 o
  -8   7   1      213.51      212.84     10.84 o
  -7   7   1     1038.00      990.70     21.55 o
  -6   7   1      929.10      909.45     18.26 o
  -5   7   1      316.02      325.23      9.80 o
  -4   7   1       21.61       36.90      5.86 o
  -3   7   1     1608.30     1587.13     22.28 o
  -2   7   1      215.18      216.97      5.88 o
  -1   7   1      533.07      478.73     20.53 o
   0   7   1      255.55      300.31     11.85 o
   1   7   1      379.66      392.72      7.37 o
   2   7   1        4.44        4.49      2.80 o
   3   7   1      382.57      345.52      8.06 o
   4   7   1      423.90      512.75     15.42 o
   5   7   1        0.22        0.49      4.24 o
   6   7   1       21.99       14.59      5.40 o
   7   7   1        0.20        4.38      5.65 o
   8   7   1       41.08       33.72      7.16 o
   9   7   1       23.26       40.83      8.23 o
  10   7   1        1.27        2.84      7.59 o
 -10   8   1       34.75       50.56      9.92 o
  -9   8   1      190.76      178.39     11.09 o
  -8   8   1      535.79      532.83     16.25 o
  -7   8   1      543.24      527.04     15.43 o
  -6   8   1      299.34      318.86     11.99 o
  -5   8   1      813.06      794.28     16.42 o
  -4   8   1      255.93      269.93      8.36 o
  -3   8   1      173.29      323.58     12.10 o
  -2   8   1       26.14       25.53      3.70 o
  -1   8   1      167.25      188.42      6.10 o
   0   8   1       31.10       31.21      3.58 o
   1   8   1      526.35      555.68      9.56 o
   2   8   1      168.96      176.91      5.60 o
   3   8   1      543.66      554.18     10.49 o
   4   8   1      160.28      192.28      8.40 o
   5   8   1      419.61      406.83     11.56 o
   6   8   1      105.57      102.80      7.83 o
   7   8   1      777.14      750.37     18.74 o
   8   8   1      137.35      143.78      9.91 o
   9   8   1       22.96       21.71      8.44 o
  10   8   1       71.40       68.11     10.04 o
 -10   9   1       39.72       38.40     18.12 o
  -9   9   1       84.98       94.57     11.00 o
  -8   9   1       42.98       23.62      7.55 o
  -7   9   1     1065.62      953.87     22.05 o
  -6   9   1      303.63      303.91     11.84 o
  -5   9   1       10.04        2.10      4.91 o
  -4   9   1      654.73      627.17     13.53 o
  -3   9   1       55.43       64.99      5.45 o
  -2   9   1       93.70       93.72      5.73 o
  -1   9   1      668.68      746.04     29.12 o
   0   9   1      600.59      714.15     27.04 o
   1   9   1      459.53      463.23      9.97 o
   2   9   1        4.33       -4.35      3.37 o
   3   9   1       21.38       24.77      4.42 o
   4   9   1        1.27        6.90      4.37 o
   5   9   1      197.20      226.23     13.59 o
   6   9   1      651.54      592.31     16.21 o
   7   9   1      351.25      356.06     13.39 o
   8   9   1      254.36      231.39     13.18 o
   9   9   1      135.21      142.22     11.88 o
  -9  10   1      136.76      164.76     15.31 o
  -8  10   1       13.73       26.48      9.54 o
  -7  10   1       71.52       69.43      8.68 o
  -6  10   1       91.45       85.42      8.07 o
  -5  10   1     1582.92     1538.63     27.57 o
  -4  10   1        2.43       18.70      6.22 o
  -3  10   1      846.55      830.29     16.02 o
  -2  10   1      308.57      308.89      8.78 o
  -1  10   1     1354.44     1545.27     43.34 o
   0  10   1       84.32      110.78      6.37 o
   1  10   1      934.54      948.90     18.11 o
   2  10   1      308.40      316.65     12.12 o
   3  10   1      102.53       95.99      5.99 o
   4  10   1      151.22      164.76      7.72 o
   5  10   1      224.86      232.43     12.85 o
   6  10   1      240.79      234.22     11.26 o
   7  10   1       48.54       61.29      9.41 o
   8  10   1        0.05       11.09      9.50 o
   9  10   1       14.52       21.79     14.75 o
  -8  11   1      118.45      125.27     14.36 o
  -7  11   1      162.43      178.81     12.06 o
  -6  11   1        0.03        7.66      7.74 o
  -5  11   1      501.43      483.98     14.23 o
  -4  11   1     1075.49     1080.99     21.71 o
  -3  11   1       21.15       44.83      6.55 o
  -2  11   1      657.95      647.53     13.48 o
  -1  11   1        0.31        1.83      4.78 o
   0  11   1        7.63       10.44      4.97 o
   1  11   1        1.33        1.50      4.60 o
   2  11   1      487.68      472.42     12.14 o
   3  11   1      149.26      152.99      8.50 o
   4  11   1      143.10      150.70     13.89 o
   5  11   1       19.26       21.36      6.71 o
   6  11   1       26.87       18.81      8.32 o
   7  11   1      114.04      143.17     13.53 o
   8  11   1        7.58       10.52     13.49 o
  -8  12   1       10.02        9.31     19.35 o
  -7  12   1        9.38        8.89      9.74 o
  -6  12   1       16.67       19.94      9.53 o
  -5  12   1      115.97      114.57     14.00 o
  -4  12   1       18.08       20.35      8.02 o
  -3  12   1     1264.35     1226.53     23.89 o
  -2  12   1      268.54      261.99     11.62 o
  -1  12   1      135.17      135.74      9.32 o
   0  12   1      504.25      513.01     29.37 o
   1  12   1        3.08       -2.83      6.36 o
   2  12   1        8.21        7.58      6.82 o
   3  12   1      249.50      237.95     12.29 o
   4  12   1      638.70      693.19     40.18 o
   5  12   1      172.35      166.14     12.52 o
   6  12   1      455.40      405.55     17.33 o
   7  12   1        2.97        8.10     11.95 o
  -7  13   1       15.97       27.20     18.31 o
  -6  13   1        2.37      -15.96     11.13 o
  -5  13   1      169.76      170.95     15.21 o
  -4  13   1        5.38        6.68      9.13 o
  -3  13   1     1059.58     1030.22     32.88 o
  -2  13   1        0.24       -0.62      8.79 o
  -1  13   1       15.73       15.48      8.86 o
   0  13   1       93.68       94.53     10.54 o
   1  13   1       10.83        0.99      7.84 o
   2  13   1        8.62        2.60      8.52 o
   3  13   1       13.93       24.02     10.61 o
   4  13   1      159.79      182.67     15.98 o
   5  13   1       16.16       15.90     11.98 o
   6  13   1        0.25       -9.06     11.94 o
  -5  14   1      160.54      133.46     15.55 o
  -4  14   1       47.16       50.45     13.39 o
  -3  14   1      232.39      243.17     17.19 o
  -2  14   1       71.82       67.69     13.58 o
  -1  14   1      232.66      227.61     16.72 o
   0  14   1        3.56       -2.86     12.05 o
   1  14   1       27.87       31.54     12.64 o
   2  14   1        7.46        5.80     12.23 o
   3  14   1       13.72       31.91     12.68 o
   4  14   1        1.22       -2.28     12.56 o
   5  14   1      289.89      302.65     19.51 o
  -3  15   1       13.69       13.17     13.26 o
  -2  15   1       72.30       88.59     19.33 o
  -1  15   1      244.83      286.35     25.11 o
   0  15   1        1.23        1.18     12.42 o
   1  15   1        2.41        7.55     12.52 o
   2  15   1       42.61       25.24     13.19 o
   3  15   1      420.56      439.97     46.37 o
 -12   0   2       95.45       73.24     13.65 o
 -11   0   2      196.14      181.42     15.78 o
 -10   0   2       16.73       25.79     10.51 o
  -9   0   2      836.83      968.32     43.40 o
  -8   0   2      828.74      732.52     24.83 o
  -7   0   2      486.60      530.32     28.25 o
  -6   0   2       18.55       42.51     12.95 o
  -5   0   2      875.41     1027.17     33.43 o
  -4   0   2     2914.43     2737.65     60.13 o
  -3   0   2      399.01      391.83      9.13 o
  -2   0   2     8572.98     8404.15    132.25 o
  -1   0   2      841.67      740.07     10.72 o
   0   0   2    11286.38    11345.63    202.18 o
   1   0   2    56672.54    53396.99    929.50 o
   2   0   2     9416.26     9815.52    140.45 o
   3   0   2     1808.87     1915.04     32.81 o
   4   0   2     2234.91     2220.81     38.47 o
   5   0   2       18.81       31.53      5.92 o
   6   0   2     1966.42     1887.78     45.29 o
   7   0   2      207.61      181.31     13.87 o
   8   0   2      159.83      177.46     14.94 o
   9   0   2      365.13      405.87     19.50 o
  10   0   2      124.17      118.16     13.41 o
  11   0   2        7.45        4.14     10.61 o
  12   0   2       46.54       27.00     17.47 o
 -12   1   2       49.31       48.26      8.73 o
 -11   1   2       15.39       -1.37      6.65 o
 -10   1   2      179.30      177.98     10.45 o
  -9   1   2        0.02        5.13      7.39 o
  -8   1   2       88.97       79.75      7.15 o
  -7   1   2     1582.54     1485.03     27.17 o
  -6   1   2      102.56      102.93      5.69 o
  -5   1   2        0.03       -0.68      2.88 o
  -4   1   2      235.24      404.53     38.17 o
  -3   1   2      469.75      514.64      7.80 o
  -2   1   2       25.89       44.58      1.97 o
  -1   1   2      401.83      394.51      5.02 o
   0   1   2       93.07       96.12      2.91 o
   1   1   2     7434.75     7286.90     73.87 o
   2   1   2     8107.51     7725.73     81.98 o
   3   1   2     2678.37     2485.82     29.46 o
   4   1   2       97.23       91.18      3.83 o
   5   1   2      287.69      246.50      6.98 o
   6   1   2       50.95       60.26      5.42 o
   7   1   2       42.03       51.00      6.63 o
   8   1   2      866.12      765.58     18.11 o
   9   1   2       81.84       67.51      7.43 o
  10   1   2       93.89       92.09     10.23 o
  11   1   2       49.87       69.95      8.57 o
 -12   2   2       18.51       19.08      7.73 o
 -11   2   2        1.93       -9.20      6.13 o
 -10   2   2      349.15      361.63     13.68 o
  -9   2   2        6.33       24.95      6.29 o
  -8   2   2      103.25      106.30      7.64 o
  -7   2   2       59.39       62.20      6.05 o
  -6   2   2       21.51       18.22      4.17 o
  -5   2   2     1372.88     1699.34     64.26 o
  -4   2   2     3120.74     3279.42     40.43 o
  -3   2   2     2804.64     2799.66     32.84 o
  -2   2   2      992.78      959.24     10.58 o
  -1   2   2     2360.28     2313.62     22.56 o
   0   2   2        2.15        4.31      0.91 o
   1   2   2       40.66       34.98      1.54 o
   2   2   2      840.39      872.85     12.04 o
   3   2   2     1206.42     1262.78     16.26 o
   4   2   2       43.56       50.26      3.51 o
   5   2   2       83.45       93.37      6.57 o
   6   2   2      394.81      407.18     11.16 o
   7   2   2      257.65      233.26      9.22 o
   8   2   2      266.69      243.87     10.33 o
   9   2   2       13.34       11.41      5.98 o
  10   2   2        1.76       29.30     12.54 o
  11   2   2       18.35       18.07      6.91 o
 -12   3   2       14.40       16.23      6.89 o
 -11   3   2        3.79        2.60      5.93 o
 -10   3   2       78.20      108.43      8.54 o
  -9   3   2       19.09       21.97      6.29 o
  -8   3   2      186.01      191.53      8.65 o
  -7   3   2       14.44       15.94      6.35 o
  -6   3   2     2747.88     2749.90     38.17 o
  -5   3   2     1127.24     1346.41     79.02 o
  -4   3   2     3752.55     4062.42     56.34 o
  -3   3   2        6.85        7.18      2.25 o
  -2   3   2     1954.37     1845.39     21.08 o
  -1   3   2    11750.06    11640.68    109.27 o
   0   3   2     4888.16     4953.08     48.91 o
   1   3   2      876.73      878.75     10.23 o
   2   3   2      356.40      326.65      6.15 o
   3   3   2     1020.83     1038.34     13.95 o
   4   3   2     3619.06     3614.24     47.65 o
   5   3   2     4528.58     4594.67     60.32 o
   6   3   2      119.33      111.63      6.65 o
   7   3   2     1813.72     1773.09     31.65 o
   8   3   2      274.16      280.31     12.87 o
   9   3   2      200.99      196.77     10.31 o
  10   3   2        1.44        5.77      6.68 o
  11   3   2      122.61      121.88     10.33 o
 -11   4   2        0.03       -3.63      5.80 o
 -10   4   2       82.64       79.20      8.25 o
  -9   4   2       45.73       59.19      6.88 o
  -8   4   2      706.57      667.37     15.42 o
  -7   4   2       21.41       16.07      4.54 o
  -6   4   2      503.19      471.89     11.36 o
  -5   4   2     1125.31     1062.58     18.31 o
  -4   4   2     1557.47     1512.46     26.68 o
  -3   4   2     2466.32     2652.53     38.05 o
  -2   4   2      984.11     1045.30     13.82 o
  -1   4   2     4446.78     4428.97     44.43 o
   0   4   2    20195.46    20604.85    200.14 o
   1   4   2      188.53      185.34      3.97 o
   2   4   2      484.80      453.97      8.48 o
   3   4   2     3862.55     3859.54     50.27 o
   4   4   2        0.58        4.06      2.80 o
   5   4   2       18.41       12.16      3.35 o
   6   4   2      202.82      204.52      7.74 o
   7   4   2      263.99      260.87     10.22 o
   8   4   2      339.11      337.34     12.14 o
   9   4   2       27.09       26.40      6.76 o
  10   4   2        2.79       -7.06      9.00 o
  11   4   2       79.67       61.33      8.74 o
 -11   5   2       50.63       50.85      8.55 o
 -10   5   2      126.94      153.57     12.41 o
  -9   5   2       73.59       85.52      8.36 o
  -8   5   2       96.20      108.68      8.44 o
  -7   5   2       43.23       45.45      5.74 o
  -6   5   2      117.62      126.23      6.66 o
  -5   5   2      216.36      297.27     13.41 o
  -4   5   2     1497.86     1747.19     67.76 o
  -3   5   2       54.74       61.97      5.94 o
  -2   5   2     4358.39     4488.38     51.77 o
  -1   5   2     3818.50     3933.13     45.46 o
   0   5   2     5683.12     5831.28     63.18 o
   1   5   2     1705.72     1530.57     20.24 o
   2   5   2     1220.57     1149.08     17.05 o
   3   5   2        7.05       14.69      2.94 o
   4   5   2     1602.18     1652.21     24.21 o
   5   5   2     1337.89     1409.71     21.95 o
   6   5   2       64.89       78.73      5.48 o
   7   5   2       16.50        6.31      4.88 o
   8   5   2      123.84      115.56      7.77 o
   9   5   2        0.04       -1.76      5.82 o
  10   5   2        0.84       -1.86      6.13 o
  11   5   2       11.89        0.80      7.22 o
 -11   6   2        7.21       14.61      8.86 o
 -10   6   2        1.05        3.55      6.61 o
  -9   6   2      347.45      325.09     13.15 o
  -8   6   2       18.59        7.96      8.26 o
  -7   6   2      186.55      203.34      8.81 o
  -6   6   2      132.44      146.48      7.24 o
  -5   6   2        0.29        2.30      3.73 o
  -4   6   2       90.16      103.12      5.46 o
  -3   6   2     1634.06     1494.54     23.72 o
  -2   6   2       48.88       48.60      3.51 o
  -1   6   2        0.15       -2.10      2.72 o
   0   6   2     1456.59     1457.12     19.76 o
   1   6   2      179.27      168.86      4.74 o
   2   6   2      249.39      264.62      7.21 o
   3   6   2     2601.59     2605.78     35.64 o
   4   6   2        6.73        1.04      3.31 o
   5   6   2       38.96       42.38      4.64 o
   6   6   2      112.41      102.38      6.63 o
   7   6   2      465.42      471.83     13.81 o
   8   6   2       98.57       88.24      8.34 o
   9   6   2      238.05      255.71     12.07 o
  10   6   2       71.39       70.89     10.00 o
  11   6   2      113.21      108.01     11.66 o
 -10   7   2      176.89      194.89     13.22 o
  -9   7   2        9.37        0.05      6.38 o
  -8   7   2        2.07       -0.01      5.94 o
  -7   7   2      184.00      167.06      9.32 o
  -6   7   2      226.47      253.25     11.45 o
  -5   7   2      500.91      543.68     12.58 o
  -4   7   2       84.94       85.70      5.26 o
  -3   7   2      117.35      115.92      5.90 o
  -2   7   2     1247.84     1208.51     20.10 o
  -1   7   2      115.65      101.10      4.90 o
   0   7   2     1819.67     1905.48     26.96 o
   1   7   2      196.51      194.04      5.56 o
   2   7   2        2.34       -2.02      2.68 o
   3   7   2        4.62       14.54      4.09 o
   4   7   2     1063.05     1104.34     18.34 o
   5   7   2      260.57      246.50      8.88 o
   6   7   2       77.64       73.14      6.38 o
   7   7   2      163.91      170.57      9.44 o
   8   7   2       40.80       43.80      7.18 o
   9   7   2       26.52       24.37      8.87 o
  10   7   2       83.60       87.90     10.62 o
 -10   8   2        5.54       -6.44      7.76 o
  -9   8   2       19.02        7.94     11.23 o
  -8   8   2      285.34      270.50     12.03 o
  -7   8   2       13.17       16.23      6.14 o
  -6   8   2     1038.33     1091.54     25.40 o
  -5   8   2        1.43      100.12     29.06 o
  -4   8   2     1236.26     1155.79     19.33 o
  -3   8   2      486.67      508.04     14.29 o
  -2   8   2       43.91       32.35      4.91 o
  -1   8   2       12.53        6.51      3.43 o
   0   8   2       75.77      113.56      5.39 o
   1   8   2     1582.36     1680.37     26.68 o
   2   8   2     1694.89     1719.01     25.59 o
   3   8   2     1130.15     1124.18     18.52 o
   4   8   2      213.35      230.32      8.06 o
   5   8   2      337.76      345.72      9.79 o
   6   8   2       91.48       79.88      7.38 o
   7   8   2      175.30      186.72     12.99 o
   8   8   2       70.71       64.01      8.40 o
   9   8   2      199.21      194.76     12.81 o
  10   8   2       26.40       15.65      9.41 o
 -10   9   2      183.61      163.25     13.23 o
  -9   9   2      106.30      117.74     11.58 o
  -8   9   2        4.25        1.74      7.47 o
  -7   9   2      361.62      354.46     13.45 o
  -6   9   2        0.37        1.72      5.39 o
  -5   9   2      519.44      474.31     11.94 o
  -4   9   2       17.51       10.89      4.48 o
  -3   9   2      805.73      762.92     16.06 o
  -2   9   2       71.99       72.09      5.38 o
  -1   9   2      524.43      483.82     13.30 o
   0   9   2       24.77       40.26      5.07 o
   1   9   2      243.28      216.56      7.98 o
   2   9   2      190.20      202.58      7.40 o
   3   9   2        4.33        2.84      4.55 o
   4   9   2        0.56        3.78      4.34 o
   5   9   2      585.50      594.90     13.55 o
   6   9   2      215.64      229.13     12.38 o
   7   9   2      210.78      201.15     11.95 o
   8   9   2       23.37       33.69      8.56 o
   9   9   2       46.72       48.95     10.39 o
  -9  10   2        3.68       10.93      8.70 o
  -8  10   2       19.97        8.86      8.51 o
  -7  10   2        3.14        7.80      7.47 o
  -6  10   2     1334.46     1284.43     24.83 o
  -5  10   2      691.44      646.65     21.58 o
  -4  10   2      855.57      850.66     16.62 o
  -3  10   2      984.56      980.63     27.11 o
  -2  10   2      111.49      122.65      6.88 o
  -1  10   2      596.22      613.53     23.82 o
   0  10   2      171.67      181.74      8.72 o
   1  10   2      338.71      354.63     10.63 o
   2  10   2       61.59       64.43      5.11 o
   3  10   2      862.89      836.86     15.18 o
   4  10   2      221.62      236.27      8.94 o
   5  10   2       29.29       30.95      6.82 o
   6  10   2       17.84       20.90      7.69 o
   7  10   2      409.04      395.03     18.57 o
   8  10   2       46.02       39.63     10.61 o
   9  10   2        0.01       -8.67      9.25 o
  -8  11   2       19.80       21.48      9.54 o
  -7  11   2        0.47        3.52      7.93 o
  -6  11   2      109.97      109.93     10.05 o
  -5  11   2      176.37      184.38     17.40 o
  -4  11   2        8.82        5.72      5.95 o
  -3  11   2      103.16       92.59      7.55 o
  -2  11   2      209.97      238.15      8.98 o
  -1  11   2      374.39      387.37     13.48 o
   0  11   2      372.35      412.09     18.63 o
   1  11   2      270.64      299.16     10.44 o
   2  11   2      719.60      643.36     19.05 o
   3  11   2      177.77      160.80      8.59 o
   4  11   2      909.98      856.36     20.45 o
   5  11   2       74.30       64.83      9.73 o
   6  11   2        0.61        0.47      9.47 o
   7  11   2      187.08      165.87     14.15 o
   8  11   2        0.16        5.71      9.19 o
  -7  12   2        1.64        7.97      8.90 o
  -6  12   2        2.14       -7.65      7.54 o
  -5  12   2       13.90       15.82      8.16 o
  -4  12   2       75.38       64.38      8.87 o
  -3  12   2     1424.65     1388.64     28.58 o
  -2  12   2     1100.63     1073.46     28.66 o
  -1  12   2        8.27        8.11      6.69 o
   0  12   2       20.60       27.86      6.86 o
   1  12   2       14.60        4.59      6.47 o
   2  12   2       22.26       15.64      7.92 o
   3  12   2     1466.09     1402.00     31.38 o
   4  12   2      897.56      838.41     23.17 o
   5  12   2       53.60       48.11     10.49 o
   6  12   2        2.43        2.00      8.89 o
   7  12   2       79.53       94.86     12.81 o
  -6  13   2      337.46      329.06     16.78 o
  -5  13   2       58.06       61.63     10.77 o
  -4  13   2      386.65      401.35     19.81 o
  -3  13   2      378.82      397.88     15.19 o
  -2  13   2      378.18      384.91     17.96 o
  -1  13   2       29.05       31.82      9.30 o
   0  13   2        2.13      -12.10      8.07 o
   1  13   2      372.06      359.89     15.53 o
   2  13   2      179.67      171.04     12.51 o
   3  13   2      324.46      313.80     15.45 o
   4  13   2       32.78       62.61     11.06 o
   5  13   2        0.66        9.93      9.65 o
   6  13   2      107.17      113.22     14.84 o
  -5  14   2        0.48        2.52     16.01 o
  -4  14   2      158.99      148.15     15.14 o
  -3  14   2       13.93       21.12     10.25 o
  -2  14   2      158.22      135.23     12.55 o
  -1  14   2       25.76       17.08     10.32 o
   0  14   2       31.89       28.42     10.20 o
   1  14   2        4.90        8.03      9.34 o
   2  14   2       72.61       82.24     11.40 o
   3  14   2      669.50      650.95     24.91 o
   4  14   2        0.19        3.30     11.93 o
   5  14   2       22.44        3.32     12.89 o
  -3  15   2       53.26       43.54     14.03 o
  -2  15   2       56.38       41.36     13.65 o
  -1  15   2        9.97       -2.57     12.34 o
   0  15   2       15.23       21.58     12.66 o
   1  15   2       41.02       27.98     13.33 o
   2  15   2      124.80      126.90     15.50 o
   3  15   2      350.58      302.00     19.56 o
 -12   1   3        4.40       -2.82      6.90 o
 -11   1   3       77.75       73.11      8.95 o
 -10   1   3       17.47       12.52      6.31 o
  -9   1   3        0.30       38.34      7.24 o
  -8   1   3      265.60      240.83     10.17 o
  -7   1   3        3.41       -0.87      4.33 o
  -6   1   3      140.49      148.14      8.40 o
  -5   1   3     8273.64     8818.86    126.63 o
  -4   1   3      591.42      518.44      9.52 o
  -3   1   3     1371.58     1289.80     18.13 o
  -2   1   3      207.81      205.19      4.88 o
  -1   1   3      654.20      698.77      8.29 o
   0   1   3      924.26      882.27     12.06 o
   1   1   3     2776.30     2631.12     28.59 o
   2   1   3     6301.02     5909.79     74.29 o
   3   1   3        9.60       18.05      2.48 o
   4   1   3     1642.17     1703.74     21.66 o
   5   1   3      201.92      198.83      6.29 o
   6   1   3      746.10      714.05     15.66 o
   7   1   3      112.35      108.15      7.22 o
   8   1   3      767.28      754.63     18.01 o
   9   1   3       51.34       54.02      7.54 o
  10   1   3      279.35      309.71     17.69 o
  11   1   3       56.81       57.32      8.59 o
 -12   2   3       26.15       22.48      7.26 o
 -11   2   3      170.55      189.02     11.61 o
 -10   2   3      142.57      145.01     10.00 o
  -9   2   3      525.56      567.75     15.98 o
  -8   2   3      393.27      395.38     12.76 o
  -7   2   3     1832.60     1753.60     35.95 o
  -6   2   3      362.85      340.22      9.41 o
  -5   2   3     2585.15     2777.26     37.54 o
  -4   2   3     3792.45     3943.44     51.14 o
  -3   2   3     3920.38     3760.21     48.11 o
  -2   2   3     5013.03     4839.58     52.20 o
  -1   2   3    32777.42    32268.13    327.46 o
   0   2   3    16848.58    17143.54    212.57 o
   1   2   3     6281.55     6369.97     62.29 o
   2   2   3     3012.97     3116.08     37.89 o
   3   2   3     1604.53     1580.46     20.97 o
   4   2   3     4454.77     4636.57     53.83 o
   5   2   3       89.98       96.57      4.94 o
   6   2   3      219.93      265.50      8.48 o
   7   2   3        4.14        7.74      4.82 o
   8   2   3     1830.70     1711.28     31.57 o
   9   2   3      459.93      452.13     14.50 o
  10   2   3      638.42      633.00     18.14 o
  11   2   3       16.73        8.64      7.04 o
 -11   3   3       41.66       35.00      7.37 o
 -10   3   3       14.66       20.29      6.41 o
  -9   3   3      798.23      744.63     17.29 o
  -8   3   3      145.13      143.66      7.78 o
  -7   3   3      463.09      498.85     11.56 o
  -6   3   3      286.63      277.79      8.06 o
  -5   3   3      177.17      179.88     13.96 o
  -4   3   3     4100.04     3996.63     55.59 o
  -3   3   3      194.96      197.28      5.18 o
  -2   3   3     8018.70     7893.87     84.43 o
  -1   3   3    13266.52    13224.14    134.30 o
   0   3   3     3374.91     3195.76     32.19 o
   1   3   3       23.68       36.37      2.42 o
   2   3   3      229.11      205.78      4.95 o
   3   3   3      682.85      595.92      9.88 o
   4   3   3      129.68      146.39      5.20 o
   5   3   3      318.76      317.11      8.09 o
   6   3   3      172.09      166.45      6.70 o
   7   3   3      144.83      170.23      8.45 o
   8   3   3      137.13      136.09      8.79 o
   9   3   3       14.08       22.07      7.80 o
  10   3   3       88.63      105.45      9.56 o
  11   3   3        8.65       11.56      9.58 o
 -11   4   3        5.34        3.14      6.59 o
 -10   4   3      234.59      223.27     12.76 o
  -9   4   3      382.19      407.83     12.62 o
  -8   4   3      433.71      409.60     13.11 o
  -7   4   3        7.25       11.60      4.87 o
  -6   4   3       32.09       52.91      5.08 o
  -5   4   3      308.83      311.02     16.21 o
  -4   4   3     2379.36     2393.66     37.87 o
  -3   4   3      556.55      635.62     10.88 o
  -2   4   3       15.83       16.28      2.54 o
  -1   4   3     8819.74     8539.63     91.40 o
   0   4   3      942.35      801.49     10.40 o
   1   4   3      100.42      116.32      3.35 o
   2   4   3      879.07      778.59     11.55 o
   3   4   3        4.01        6.10      2.64 o
   4   4   3      569.66      604.12     10.48 o
   5   4   3      514.83      463.21      9.56 o
   6   4   3       50.18       54.60      5.39 o
   7   4   3      257.47      260.08     10.26 o
   8   4   3      105.42       95.52      8.16 o
   9   4   3       32.72       39.27      7.20 o
  10   4   3       17.55       26.09      9.36 o
  11   4   3      258.11      276.48     14.65 o
 -11   5   3       19.64       12.92     12.41 o
 -10   5   3       34.85       32.11      7.84 o
  -9   5   3      849.87      768.50     19.60 o
  -8   5   3      271.06      249.94     10.84 o
  -7   5   3       46.78       42.97      6.45 o
  -6   5   3       17.06       16.53      4.39 o
  -5   5   3      816.16      787.89     22.68 o
  -4   5   3       57.44       33.49      3.82 o
  -3   5   3      480.37      394.17      8.25 o
  -2   5   3        1.70        9.45      2.80 o
  -1   5   3       69.50       73.83      3.61 o
   0   5   3     8420.41     8524.85     96.04 o
   1   5   3     3454.30     3373.74     43.71 o
   2   5   3     3447.26     3465.33     48.22 o
   3   5   3     6740.73     6979.85     95.16 o
   4   5   3        7.74        7.80      3.10 o
   5   5   3       12.39       10.50      3.60 o
   6   5   3      531.51      530.68     11.25 o
   7   5   3       54.30       64.24      6.24 o
   8   5   3       26.43       22.80      6.05 o
   9   5   3        1.67        5.69      5.85 o
  10   5   3        0.03       -5.89      6.62 o
  11   5   3        1.88        1.17      8.53 o
 -11   6   3      205.66      223.75     14.75 o
 -10   6   3       99.52       93.29     11.00 o
  -9   6   3        2.30        7.05      6.16 o
  -8   6   3       49.50       43.75      8.28 o
  -7   6   3      114.59      104.84      7.05 o
  -6   6   3     1044.11     1036.48     19.89 o
  -5   6   3        7.54        6.64      3.82 o
  -4   6   3     5319.88     5121.61     75.92 o
  -3   6   3        2.23       -0.68      3.02 o
  -2   6   3       12.75       13.34      3.10 o
  -1   6   3      997.97     1147.64     17.11 o
   0   6   3     2549.89     2630.72     33.20 o
   1   6   3      150.65      166.08      8.60 o
   2   6   3      502.65      527.06     10.59 o
   3   6   3      244.62      258.88      8.81 o
   4   6   3      450.39      414.99     13.67 o
   5   6   3       50.39       62.89     13.63 o
   6   6   3        0.56        0.14      4.03 o
   7   6   3        2.86        1.46      5.47 o
   8   6   3       53.15       51.66      8.36 o
   9   6   3       20.63       10.38      6.64 o
  10   6   3        3.66        6.32      7.10 o
 -10   7   3        0.30        0.49      7.90 o
  -9   7   3        3.38       10.46      7.85 o
  -8   7   3      237.09      254.38     13.20 o
  -7   7   3       50.14       40.85      6.93 o
  -6   7   3      208.26      207.91      8.54 o
  -5   7   3     1606.13     1595.98     26.70 o
  -4   7   3      466.62      457.18     10.38 o
  -3   7   3       24.16       25.97      4.03 o
  -2   7   3     1999.43     1798.54     25.78 o
  -1   7   3     3652.73     3815.62     47.44 o
   0   7   3     2124.88     2108.74     29.21 o
   1   7   3     4318.47     4477.05     62.10 o
   2   7   3      292.37      268.82      7.64 o
   3   7   3      318.13      279.28      8.32 o
   4   7   3      524.68      526.05     12.03 o
   5   7   3        2.81       -4.97      3.83 o
   6   7   3      112.35      120.74      6.87 o
   7   7   3      999.01      911.91     20.50 o
   8   7   3      335.96      344.68     13.11 o
   9   7   3      504.79      457.73     17.20 o
  10   7   3        9.45        0.27      8.99 o
 -10   8   3        0.01        5.12     10.49 o
  -9   8   3        1.82       -3.41      7.67 o
  -8   8   3       61.09       48.77      8.96 o
  -7   8   3        0.28       -0.97      5.58 o
  -6   8   3      558.87      587.63     14.23 o
  -5   8   3      446.93      398.35     11.43 o
  -4   8   3       79.75       84.55      5.74 o
  -3   8   3      266.72      260.66      7.99 o
  -2   8   3        0.07        0.07      3.76 o
  -1   8   3      138.81      144.60      6.82 o
   0   8   3      151.77      149.78      6.39 o
   1   8   3       15.16       20.70      4.43 o
   2   8   3      409.91      382.93      8.60 o
   3   8   3       17.69       15.78      4.06 o
   4   8   3      120.73      143.27      7.52 o
   5   8   3      431.36      411.89     10.67 o
   6   8   3        0.01       -4.70      5.21 o
   7   8   3       92.47       93.55      8.46 o
   8   8   3       55.85       50.56      8.63 o
   9   8   3       46.49       48.21     10.60 o
  10   8   3       48.32       37.86     11.43 o
  -9   9   3       53.14       55.53     11.34 o
  -8   9   3      282.41      274.62     14.46 o
  -7   9   3      501.45      460.81     15.28 o
  -6   9   3      837.79      711.36     16.71 o
  -5   9   3      161.25      157.38     10.22 o
  -4   9   3      228.22      220.55      8.12 o
  -3   9   3      381.06      406.30     10.56 o
  -2   9   3      175.12      177.01      7.11 o
  -1   9   3       72.45       82.78      5.37 o
   0   9   3        3.75        5.70      3.90 o
   1   9   3        3.23       -0.68      3.83 o
   2   9   3       21.38       19.94      4.04 o
   3   9   3      450.94      425.96     12.85 o
   4   9   3      312.26      317.57     10.11 o
   5   9   3       17.87       23.09      6.09 o
   6   9   3      132.68      136.28      8.92 o
   7   9   3      125.44      120.76     11.97 o
   8   9   3      378.51      372.76     18.37 o
   9   9   3       71.01       56.67     14.52 o
  -9  10   3        0.01       19.49      9.00 o
  -8  10   3       31.61       26.96      8.26 o
  -7  10   3        0.02        3.22      7.92 o
  -6  10   3        2.74       -1.40     14.11 o
  -5  10   3       15.75       48.70     12.62 o
  -4  10   3      747.98      739.79     15.31 o
  -3  10   3      179.15      188.28      7.81 o
  -2  10   3       47.92       53.15      5.14 o
  -1  10   3      142.27      163.26      7.20 o
   0  10   3        0.31        0.72      4.08 o
   1  10   3      121.26      129.25      6.71 o
   2  10   3      208.43      205.00      7.96 o
   3  10   3       15.52       17.55      4.53 o
   4  10   3      851.98      862.47     19.40 o
   5  10   3      227.10      289.16     13.11 o
   6  10   3      307.76      302.66     15.56 o
   7  10   3        5.34        3.23     10.39 o
   8  10   3        5.95       -0.19      9.33 o
   9  10   3        4.74       -5.69     13.11 o
  -8  11   3        0.09       -3.75      8.78 o
  -7  11   3       18.62       10.71      7.65 o
  -6  11   3        2.15        6.31      7.48 o
  -5  11   3       69.66       82.48      9.09 o
  -4  11   3        0.57       -4.36      6.64 o
  -3  11   3       35.21       38.90      5.94 o
  -2  11   3      255.46      289.64      8.94 o
  -1  11   3      487.95      443.20     11.53 o
   0  11   3       16.05        2.38      4.83 o
   1  11   3        2.03       -2.52      4.68 o
   2  11   3      387.66      420.08     12.17 o
   3  11   3      329.76      312.50     12.04 o
   4  11   3      215.48      197.63     11.89 o
   5  11   3      355.43      377.89     17.30 o
   6  11   3       76.93       87.42     16.76 o
   7  11   3       44.23       29.38     10.17 o
   8  11   3        3.88        2.43      9.42 o
  -7  12   3      157.08      164.69     11.94 o
  -6  12   3       36.30       41.27      8.85 o
  -5  12   3       40.16       43.90      9.01 o
  -4  12   3        0.05        2.15      7.39 o
  -3  12   3       75.53       88.47      9.18 o
  -2  12   3     1064.63      991.34     22.79 o
  -1  12   3      343.38      304.89     13.92 o
   0  12   3        1.43       -9.32      7.38 o
   1  12   3      459.46      452.67     18.35 o
   2  12   3        3.04       -0.74      7.86 o
   3  12   3      251.81      258.18     13.47 o
   4  12   3       75.67       87.11     10.49 o
   5  12   3        2.05      -12.28      8.18 o
   6  12   3        4.62        5.83      8.52 o
   7  12   3        0.87        5.71     11.11 o
  -6  13   3       78.91       93.71     14.52 o
  -5  13   3       11.03       10.80      7.89 o
  -4  13   3       46.44       26.98      8.70 o
  -3  13   3       27.90       45.31      9.14 o
  -2  13   3        2.92       11.53      9.04 o
  -1  13   3      100.30       99.23     15.03 o
   0  13   3        2.00        2.52      8.08 o
   1  13   3        3.09       10.82     10.12 o
   2  13   3       11.86        6.21      8.59 o
   3  13   3       18.05       18.20      9.09 o
   4  13   3      353.00      343.18     21.86 o
   5  13   3        8.49       -2.24      7.96 o
   6  13   3        4.50       17.69      9.54 o
  -5  14   3        9.60       -2.02      9.69 o
  -4  14   3       29.56       25.29      9.42 o
  -3  14   3       16.91       21.32     10.25 o
  -2  14   3      188.56      175.48     13.15 o
  -1  14   3       26.15       19.39      9.81 o
   0  14   3       22.70       32.48     10.07 o
   1  14   3       11.77       11.20      9.34 o
   2  14   3      147.91      188.04     13.45 o
   3  14   3        0.07        1.69      9.39 o
   4  14   3       30.66       31.69     10.52 o
   5  14   3       60.07       41.20     13.93 o
  -3  15   3       75.47       61.23     14.16 o
  -2  15   3      312.61      340.01     19.52 o
  -1  15   3       32.12       19.04     13.29 o
   0  15   3        3.64      -10.17     11.78 o
   1  15   3        3.00      -19.63     14.33 o
   2  15   3       62.40       76.84     14.25 o
   3  15   3        2.22       23.96     18.82 o
 -12   0   4       11.32       25.32     15.73 o
 -11   0   4       40.54       56.94     12.90 o
 -10   0   4        7.73       -0.26     11.51 o
  -9   0   4      684.38      621.88     36.56 o
  -8   0   4      105.93      116.37     14.39 o
  -7   0   4     1485.56     1437.97     41.50 o
  -6   0   4      642.83      726.60     21.63 o
  -5   0   4     4422.68     4568.11     97.82 o
  -4   0   4      876.37      893.54     19.73 o
  -3   0   4     3558.05     3239.06     68.57 o
  -2   0   4     5754.59     5827.71     84.73 o
  -1   0   4    12058.94    12142.22    161.94 o
   0   0   4     8602.13     8289.41    103.46 o
   1   0   4    38778.08    36885.12    528.62 o
   2   0   4     1709.28      772.95     34.18 o
   3   0   4      604.28      697.33     14.47 o
   4   0   4     2146.64     2377.22     41.19 o
   5   0   4      262.97      245.57      9.12 o
   6   0   4     1095.30      948.66     29.77 o
   7   0   4      928.51      965.68     28.59 o
   8   0   4       51.80       38.55      9.47 o
   9   0   4      349.15      354.28     20.21 o
  10   0   4      782.84      793.28     29.18 o
  11   0   4        0.04       -3.15      9.26 o
 -12   1   4        1.09       11.50      9.37 o
 -11   1   4      224.73      228.55     13.98 o
 -10   1   4       55.19       55.63      8.05 o
  -9   1   4        7.75       15.13      6.30 o
  -8   1   4      315.67      278.48     10.88 o
  -7   1   4      283.69      273.59      9.28 o
  -6   1   4      214.15      192.40      6.86 o
  -5   1   4     1549.53     1469.11     21.66 o
  -4   1   4       90.76       93.02      4.18 o
  -3   1   4      513.79      478.10      8.65 o
  -2   1   4      252.65      249.37      4.37 o
  -1   1   4     5413.66     5219.43     55.97 o
   0   1   4     1788.97     1827.58     20.24 o
   1   1   4      489.09      487.39      7.16 o
   2   1   4     3268.60     3385.53     41.00 o
   3   1   4      450.96      422.46      7.76 o
   4   1   4      536.82      496.75      8.61 o
   5   1   4      988.04      967.10     14.40 o
   6   1   4      108.77      118.89      6.28 o
   7   1   4      244.48      267.58     11.67 o
   8   1   4       73.39       63.11      7.38 o
   9   1   4       51.11       61.00      7.84 o
  10   1   4       45.03       69.76      8.73 o
  11   1   4       22.54       28.55      7.59 o
 -12   2   4        5.72      -16.61     11.08 o
 -11   2   4        0.03       -5.11      6.39 o
 -10   2   4       33.35       22.66      6.55 o
  -9   2   4        5.81        9.85      5.69 o
  -8   2   4      230.81      219.55      8.50 o
  -7   2   4      133.82      130.76      7.89 o
  -6   2   4        2.04       -1.12      3.39 o
  -5   2   4       32.43       26.77      3.28 o
  -4   2   4     3609.81     3705.05     51.63 o
  -3   2   4     1720.85     1714.54     23.36 o
  -2   2   4      734.04      644.73      8.84 o
  -1   2   4      226.79      200.63      4.13 o
   0   2   4      312.90      359.16      7.41 o
   1   2   4      499.42      473.41      6.89 o
   2   2   4     3245.30     3339.86     38.62 o
   3   2   4      112.58      126.13      5.32 o
   4   2   4     1782.45     1790.93     22.84 o
   5   2   4        0.01       -4.44      2.96 o
   6   2   4       16.66       22.85      4.31 o
   7   2   4       45.30       41.97      6.18 o
   8   2   4       36.62       31.70      6.62 o
   9   2   4      392.07      398.83     13.97 o
  10   2   4       78.08       74.54      8.78 o
  11   2   4       22.05       17.65      8.20 o
 -11   3   4      143.51      157.30     11.17 o
 -10   3   4       15.35       -0.89      6.01 o
  -9   3   4      466.49      505.26     15.97 o
  -8   3   4      218.43      225.28      8.81 o
  -7   3   4      725.25      700.86     14.11 o
  -6   3   4      193.78      189.51      7.31 o
  -5   3   4     1111.54      980.98     18.63 o
  -4   3   4     1504.29     1670.15     23.69 o
  -3   3   4     2809.20     2997.34     35.92 o
  -2   3   4      826.87      813.13     11.52 o
  -1   3   4       73.43       68.29      3.19 o
   0   3   4     6730.28     6796.85     91.82 o
   1   3   4      889.63      889.50     12.26 o
   2   3   4     2160.38     2212.21     25.10 o
   3   3   4     4281.80     4320.53     52.63 o
   4   3   4     1996.58     1972.98     29.78 o
   5   3   4      127.33      118.83      5.44 o
   6   3   4      148.51      184.61      7.02 o
   7   3   4      870.40      892.44     17.95 o
   8   3   4     2127.21     2042.50     36.70 o
   9   3   4        0.06       -7.15      7.96 o
  10   3   4      148.04      161.55     10.61 o
  11   3   4       30.81       33.36      8.67 o
 -11   4   4       23.09       27.77      9.55 o
 -10   4   4       97.95      120.31     10.05 o
  -9   4   4     2472.12     2321.36     41.90 o
  -8   4   4      116.09      124.40     11.46 o
  -7   4   4      253.94      254.77      9.17 o
  -6   4   4      478.61      449.74     11.64 o
  -5   4   4       75.90       63.43      7.85 o
  -4   4   4       79.12      109.50      5.07 o
  -3   4   4     6424.41     6501.05     77.56 o
  -2   4   4     4141.84     4306.50     51.94 o
  -1   4   4       56.23       65.67      3.24 o
   0   4   4       55.11       68.19      3.46 o
   1   4   4      371.31      322.46      6.11 o
   2   4   4       56.78       63.32      3.17 o
   3   4   4     1520.48     1478.59     22.67 o
   4   4   4       82.69       99.84      5.01 o
   5   4   4      760.36      811.73     15.99 o
   6   4   4      170.51      181.23      7.12 o
   7   4   4     1229.55     1228.99     22.51 o
   8   4   4      174.61      185.62      9.84 o
   9   4   4       97.93       88.77      8.61 o
  10   4   4       29.97       24.67     14.47 o
  11   4   4       95.28      123.56     16.80 o
 -11   5   4        1.28        5.87      8.58 o
 -10   5   4      362.66      381.06     16.80 o
  -9   5   4        3.58        2.82      6.55 o
  -8   5   4      877.51      811.51     19.27 o
  -7   5   4       33.40       48.30      5.74 o
  -6   5   4        6.77        4.93      4.09 o
  -5   5   4       42.19       54.46      4.94 o
  -4   5   4     1100.82      945.43     15.67 o
  -3   5   4      317.44      355.56      7.73 o
  -2   5   4     2652.13     2756.24     36.52 o
  -1   5   4      733.25      779.01     11.51 o
   0   5   4       40.64       65.78      2.92 o
   1   5   4      290.53      308.41      6.93 o
   2   5   4       59.92       59.36      3.41 o
   3   5   4      309.12      296.14      7.63 o
   4   5   4      113.46      109.44      5.57 o
   5   5   4      134.89      118.50      5.39 o
   6   5   4      141.52      155.55      6.51 o
   7   5   4      753.39      772.85     19.70 o
   8   5   4       69.16       68.86      7.22 o
   9   5   4      199.13      210.75     11.25 o
  10   5   4       66.20       81.33     10.21 o
 -11   6   4      109.31      115.50     12.52 o
 -10   6   4      144.39      140.20     12.27 o
  -9   6   4        4.91      -11.18      7.45 o
  -8   6   4      498.94      493.18     14.94 o
  -7   6   4       13.72       13.22      4.93 o
  -6   6   4      324.97      318.66     11.01 o
  -5   6   4       81.92       94.68      5.92 o
  -4   6   4     2635.52     2634.87     36.48 o
  -3   6   4     1192.79     1219.55     18.60 o
  -2   6   4       48.52       52.53      3.68 o
  -1   6   4      194.31      165.26      5.10 o
   0   6   4      262.11      203.26      5.21 o
   1   6   4      379.48      386.84      8.37 o
   2   6   4       39.81       28.39      3.50 o
   3   6   4       67.46       84.03      4.81 o
   4   6   4      664.17      613.28     11.94 o
   5   6   4        1.08       -3.54      3.57 o
   6   6   4       80.78       70.33      5.80 o
   7   6   4      525.15      512.15     14.62 o
   8   6   4      138.63      119.29      8.97 o
   9   6   4       96.73       92.62      9.33 o
  10   6   4        0.56        1.24      8.51 o
 -10   7   4       29.55       32.13      9.61 o
  -9   7   4      132.56      134.64     11.87 o
  -8   7   4       58.85       68.68      9.38 o
  -7   7   4      843.99      784.97     18.76 o
  -6   7   4        3.01       -2.37      4.44 o
  -5   7   4      128.65      131.26      6.65 o
  -4   7   4        3.43        4.25      3.76 o
  -3   7   4        0.96        4.29      3.43 o
  -2   7   4        1.33        1.53      3.25 o
  -1   7   4     2744.56     2685.68     34.28 o
   0   7   4       39.71       44.31      3.82 o
   1   7   4      324.50      381.89      8.29 o
   2   7   4      207.77      247.80      6.94 o
   3   7   4     1143.25     1129.63     19.30 o
   4   7   4      207.20      217.00      8.73 o
   5   7   4      416.07      412.57     11.25 o
   6   7   4        5.96        0.04      4.47 o
   7   7   4       42.50       51.72      9.02 o
   8   7   4      210.89      213.72     13.65 o
   9   7   4      103.70      111.43     13.77 o
  10   7   4        2.14       17.79     10.88 o
 -10   8   4      211.12      238.57     15.09 o
  -9   8   4      129.73      138.36     13.75 o
  -8   8   4       60.10       60.43      9.63 o
  -7   8   4        2.52        7.96      6.63 o
  -6   8   4      166.74      147.95      7.68 o
  -5   8   4      833.64      813.32     15.75 o
  -4   8   4       55.22       57.46      6.07 o
  -3   8   4      352.39      334.13      8.90 o
  -2   8   4     2490.77     2482.32     34.60 o
  -1   8   4      199.10      190.63      6.24 o
   0   8   4        7.77        1.89      3.60 o
   1   8   4      602.11      637.03     12.07 o
   2   8   4       22.40       24.27      3.83 o
   3   8   4       18.17       19.04      4.17 o
   4   8   4      470.40      505.04     11.47 o
   5   8   4       12.06        3.57      4.29 o
   6   8   4      104.25      101.65      7.98 o
   7   8   4       78.01       95.04     10.81 o
   8   8   4       11.55       23.38      9.68 o
   9   8   4       28.39       28.91      9.98 o
  -9   9   4        9.43       16.25      8.64 o
  -8   9   4      153.02      157.32     11.02 o
  -7   9   4        2.54       -4.39      6.38 o
  -6   9   4       14.04       12.28      7.10 o
  -5   9   4      435.04      428.24     11.49 o
  -4   9   4     1236.51     1274.64     21.27 o
  -3   9   4      107.41      102.79      6.03 o
  -2   9   4        4.69        1.60      3.82 o
  -1   9   4      171.27      172.43      6.37 o
   0   9   4       83.83       97.65      5.61 o
   1   9   4      381.77      353.65      9.28 o
   2   9   4      430.07      410.52     11.07 o
   3   9   4      632.93      628.86     12.92 o
   4   9   4      381.06      380.14     10.26 o
   5   9   4      301.94      336.65     16.36 o
   6   9   4       50.71       43.91      9.35 o
   7   9   4      100.69      113.28     12.06 o
   8   9   4      151.93      153.91     13.38 o
   9   9   4      114.27       95.78     18.77 o
  -9  10   4        0.46       10.97      7.96 o
  -8  10   4        6.99        1.61      7.20 o
  -7  10   4       71.39       57.36      8.87 o
  -6  10   4      148.80      164.05     10.46 o
  -5  10   4       91.66       79.41      8.39 o
  -4  10   4      635.72      569.67     14.48 o
  -3  10   4       99.53      112.27      6.63 o
  -2  10   4        3.29       -0.28      4.05 o
  -1  10   4       29.14       26.60      5.56 o
   0  10   4       45.01       41.12      5.29 o
   1  10   4        0.50       -3.04      4.39 o
   2  10   4        3.98        4.79      4.37 o
   3  10   4       62.66       80.43      5.66 o
   4  10   4       37.04       27.08      8.65 o
   5  10   4      271.83      259.85     14.52 o
   6  10   4        0.67       -7.87      7.87 o
   7  10   4        5.83        9.45      9.45 o
   8  10   4        2.48        2.67      9.23 o
  -8  11   4        3.23      -11.21      7.47 o
  -7  11   4        0.02       -9.25      6.94 o
  -6  11   4        0.43        9.37      7.42 o
  -5  11   4        5.16        8.91      6.92 o
  -4  11   4      709.81      617.63     18.10 o
  -3  11   4        1.82       -5.94      5.61 o
  -2  11   4      473.66      463.40     14.47 o
  -1  11   4      200.18      197.39      9.72 o
   0  11   4       26.59       20.67      5.55 o
   1  11   4      214.11      195.08      9.37 o
   2  11   4       38.59       44.73      7.16 o
   3  11   4      248.66      233.68     12.29 o
   4  11   4       31.93       24.86      8.27 o
   5  11   4      692.67      705.21     23.32 o
   6  11   4       51.96       45.35     12.88 o
   7  11   4        0.01       -6.94     10.26 o
   8  11   4       40.14       54.65     18.38 o
  -7  12   4        5.95        6.15      9.32 o
  -6  12   4      520.24      519.25     17.26 o
  -5  12   4       16.06       18.09      7.60 o
  -4  12   4       50.79       50.22      8.54 o
  -3  12   4      431.06      449.58     15.19 o
  -2  12   4       35.49       37.74      7.98 o
  -1  12   4      927.81      824.22     22.11 o
   0  12   4      245.89      269.03     13.28 o
   1  12   4       57.66       69.56     10.23 o
   2  12   4      131.29      145.39     11.20 o
   3  12   4      120.66      137.46     11.47 o
   4  12   4        0.06       -3.73      8.35 o
   5  12   4      776.19      712.64     22.17 o
   6  12   4       14.60       10.85     11.94 o
   7  12   4        9.70       10.41     10.31 o
  -6  13   4       14.17       12.90      8.41 o
  -5  13   4       76.41       87.33     10.02 o
  -4  13   4        6.48       -2.04      6.98 o
  -3  13   4       42.91       42.41     11.45 o
  -2  13   4       31.80       29.81      9.60 o
  -1  13   4      176.98      164.72     12.29 o
   0  13   4      518.51      495.04     17.88 o
   1  13   4        0.17      -12.68      8.45 o
   2  13   4       41.13       48.90      9.91 o
   3  13   4       15.41        8.31      9.13 o
   4  13   4      126.51      146.78     12.29 o
   5  13   4       10.54        1.74      8.36 o
   6  13   4      487.36      498.82     22.90 o
  -5  14   4      200.02      200.63     14.51 o
  -4  14   4        0.36        2.13      8.74 o
  -3  14   4      107.90      122.73     11.98 o
  -2  14   4      178.65      155.67     12.70 o
  -1  14   4      212.82      207.56     13.65 o
   0  14   4      102.60      107.46     11.80 o
   1  14   4       81.91       88.86     11.26 o
   2  14   4        3.36        4.78      9.05 o
   3  14   4       41.49       42.35     10.45 o
   4  14   4      316.95      280.35     18.52 o
  -2  15   4        1.58       -2.12      9.61 o
  -1  15   4      149.63      137.56     12.87 o
   0  15   4        2.20        4.45      9.36 o
   1  15   4       90.15      107.47     12.56 o
   2  15   4       93.59       86.82     15.00 o
 -11   1   5       38.31       44.16      7.49 o
 -10   1   5        6.39       -8.81      6.61 o
  -9   1   5      316.76      302.60     12.81 o
  -8   1   5        9.81        1.97      5.08 o
  -7   1   5        4.26        4.50      4.22 o
  -6   1   5      123.38      127.03      5.46 o
  -5   1   5      848.18      826.91     14.06 o
  -4   1   5      921.48      935.93     14.61 o
  -3   1   5      772.40      763.69     12.05 o
  -2   1   5     1005.41     1011.01     13.52 o
  -1   1   5     1425.59     1420.80     17.03 o
   0   1   5     1089.35     1028.38     12.72 o
   1   1   5     3296.17     3118.26     37.62 o
   2   1   5       70.80       69.07      3.49 o
   3   1   5     1290.78     1416.10     19.23 o
   4   1   5      223.56      321.89     12.19 o
   5   1   5       45.47       63.68      4.14 o
   6   1   5       89.73       78.11      5.44 o
   7   1   5      291.02      299.69     10.88 o
   8   1   5      194.05      184.84      9.70 o
   9   1   5      114.40      121.66      9.25 o
  10   1   5       96.63       91.21     10.41 o
  11   1   5      110.53      129.46     12.99 o
 -11   2   5      136.91      134.48     10.65 o
 -10   2   5       56.79       66.37      7.87 o
  -9   2   5       85.57       75.73      9.07 o
  -8   2   5     1104.08     1075.38     22.63 o
  -7   2   5       12.86       16.10      4.43 o
  -6   2   5       21.57       34.01      4.02 o
  -5   2   5      594.43      511.65     11.06 o
  -4   2   5     2025.15     2134.08     29.18 o
  -3   2   5      315.73      291.26      5.83 o
  -2   2   5      268.84      253.27      5.05 o
  -1   2   5    11382.15    11398.97    164.69 o
   0   2   5     1039.08      963.04     16.48 o
   1   2   5      479.00      431.19      7.03 o
   2   2   5      211.24      246.38      5.21 o
   3   2   5        7.85        4.07      2.26 o
   4   2   5      690.90      676.45     11.47 o
   5   2   5      195.72      177.41      6.38 o
   6   2   5       64.57       71.68      5.35 o
   7   2   5       17.88       15.62      5.06 o
   8   2   5        0.59        6.07      6.14 o
   9   2   5      174.05      216.64     11.12 o
  10   2   5      267.72      284.98     14.15 o
  11   2   5        9.70       -3.27      8.27 o
 -11   3   5        2.17        3.94      7.16 o
 -10   3   5       49.16       45.44      8.33 o
  -9   3   5       25.76       16.94      5.96 o
  -8   3   5      384.76      387.50     12.95 o
  -7   3   5      523.69      515.80     12.83 o
  -6   3   5       12.41        3.88      3.86 o
  -5   3   5       11.57       10.91      3.40 o
  -4   3   5       15.95       24.62      3.09 o
  -3   3   5      257.23      285.61      6.16 o
  -2   3   5      224.92      207.93      4.49 o
  -1   3   5      321.20      314.32      8.23 o
   0   3   5      613.25      631.35     12.66 o
   1   3   5       88.29       76.49      3.47 o
   2   3   5     1027.86     1019.78     12.79 o
   3   3   5      124.74      118.85      4.07 o
   4   3   5      341.70      365.54      7.92 o
   5   3   5      185.92      230.01      7.16 o
   6   3   5       48.46       39.50      4.85 o
   7   3   5       16.16        8.94      5.11 o
   8   3   5      824.58      804.99     19.30 o
   9   3   5       41.73       42.13      7.91 o
  10   3   5      119.54      105.84     10.48 o
  11   3   5        7.49        1.06      9.57 o
 -11   4   5       17.46       13.76      9.35 o
 -10   4   5       33.41       16.43      9.30 o
  -9   4   5        2.59        0.91      6.40 o
  -8   4   5      112.32       93.41      8.10 o
  -7   4   5      105.94      116.07      7.91 o
  -6   4   5        0.34       -3.26      4.09 o
  -5   4   5      255.55      270.62      8.31 o
  -4   4   5       21.70       24.00      4.08 o
  -3   4   5       15.55       24.15      2.86 o
  -2   4   5     1277.49     1257.54     17.26 o
  -1   4   5        1.70        4.35      2.58 o
   0   4   5      650.49      669.15     11.97 o
   1   4   5      925.70      876.59     12.36 o
   2   4   5      333.30      285.32      5.65 o
   3   4   5      588.11      687.08     10.95 o
   4   4   5      285.56      290.11      7.23 o
   5   4   5     1057.10     1077.22     19.15 o
   6   4   5      106.42      111.84      6.26 o
   7   4   5       20.31       25.19      5.44 o
   8   4   5        0.26        0.08      6.11 o
   9   4   5       59.41       79.51      9.52 o
  10   4   5        2.87      -11.28      7.52 o
 -11   5   5       13.91       11.82      9.69 o
 -10   5   5        2.46        3.07      8.25 o
  -9   5   5        1.58      -11.22      7.48 o
  -8   5   5       29.81       32.60      6.78 o
  -7   5   5      381.25      387.36     12.48 o
  -6   5   5      157.88      156.47      7.56 o
  -5   5   5      776.67      729.51     13.61 o
  -4   5   5     1072.65     1003.55     16.27 o
  -3   5   5     3698.46     3662.10     48.01 o
  -2   5   5     1524.81     1654.30     22.90 o
  -1   5   5     1700.57     1836.87     25.84 o
   0   5   5       46.87       27.71      3.27 o
   1   5   5      306.71      268.24      6.16 o
   2   5   5      681.10      661.09     10.88 o
   3   5   5        1.71       18.67      5.22 o
   4   5   5       16.09       31.41      3.96 o
   5   5   5       49.34       45.53      4.35 o
   6   5   5       39.67       34.56      4.66 o
   7   5   5      576.79      599.45     15.09 o
   8   5   5      162.99      163.58      9.90 o
   9   5   5       16.73       13.51      7.99 o
  10   5   5       31.93       28.84     11.43 o
 -10   6   5      125.41      124.58     11.80 o
  -9   6   5       59.97       93.11     10.95 o
  -8   6   5      267.49      264.55     15.62 o
  -7   6   5      231.50      210.83      9.81 o
  -6   6   5       21.81       28.99      5.03 o
  -5   6   5      563.68      531.18     11.48 o
  -4   6   5       69.49       59.23      4.70 o
  -3   6   5      275.38      280.82      7.48 o
  -2   6   5      928.08      938.61     14.61 o
  -1   6   5     2013.89     1828.94     25.24 o
   0   6   5       99.36       78.52      3.40 o
   1   6   5      191.22      215.46      6.03 o
   2   6   5     2836.75     2799.30     37.41 o
   3   6   5      750.67      719.97     12.76 o
   4   6   5       37.42       43.73      4.33 o
   5   6   5      163.27      176.72      7.07 o
   6   6   5      366.60      376.27     10.32 o
   7   6   5      142.52      153.21      9.11 o
   8   6   5      147.26      136.95     11.13 o
   9   6   5       55.26       56.47      9.29 o
  10   6   5       85.03       86.69     11.00 o
 -10   7   5      366.37      333.65     16.68 o
  -9   7   5        3.50        8.30      8.46 o
  -8   7   5      234.77      222.19     12.69 o
  -7   7   5       21.59       15.75      6.75 o
  -6   7   5       43.61       39.94      5.47 o
  -5   7   5      404.34      408.67     10.42 o
  -4   7   5      480.13      453.90     10.34 o
  -3   7   5        3.17       -2.89      3.38 o
  -2   7   5     4856.25     4701.73     61.15 o
  -1   7   5      418.14      408.66      8.15 o
   0   7   5        0.26        4.54      3.14 o
   1   7   5      325.48      320.96      8.90 o
   2   7   5      538.33      593.85     12.12 o
   3   7   5       20.24       37.52      8.29 o
   4   7   5      542.55      509.89     20.12 o
   5   7   5      159.41      169.43      7.16 o
   6   7   5        9.11        4.05      5.37 o
   7   7   5       62.47       52.50      9.58 o
   8   7   5       74.90       50.39     10.30 o
   9   7   5        0.03        6.37      8.47 o
  10   7   5       58.95       67.52     29.36 o
 -10   8   5       79.76       69.55     11.19 o
  -9   8   5        2.48       -0.79      8.15 o
  -8   8   5      210.67      192.43     11.27 o
  -7   8   5      248.95      227.58     11.34 o
  -6   8   5       29.82       36.04      6.40 o
  -5   8   5     2075.68     1934.71     29.29 o
  -4   8   5     2133.42     2072.71     30.48 o
  -3   8   5      103.16       91.39      5.46 o
  -2   8   5       57.18       68.43      4.80 o
  -1   8   5      906.77      889.09     14.12 o
   0   8   5       35.13       38.56      4.11 o
   1   8   5     1111.62     1045.24     16.78 o
   2   8   5      808.76      790.38     15.04 o
   3   8   5      232.87      212.92      7.15 o
   4   8   5      102.79      108.31      6.12 o
   5   8   5       47.43       49.44      6.22 o
   6   8   5        5.69        1.66      7.42 o
   7   8   5       75.80       77.93     10.44 o
   8   8   5      122.11      129.31     12.68 o
   9   8   5       27.98       29.30     16.18 o
  -9   9   5       95.68      102.42     10.53 o
  -8   9   5        4.39       -0.06      7.27 o
  -7   9   5       74.89       60.79      8.43 o
  -6   9   5      435.90      394.44     13.85 o
  -5   9   5      449.62      427.81     13.36 o
  -4   9   5      401.77      413.38     10.82 o
  -3   9   5      534.44      526.10     11.76 o
  -2   9   5      407.70      373.96      9.11 o
  -1   9   5       18.29       17.72      4.19 o
   0   9   5        0.02       -3.99      3.90 o
   1   9   5       71.61       81.07      5.43 o
   2   9   5       55.21       59.37      5.41 o
   3   9   5      433.86      453.79     11.31 o
   4   9   5      971.36      911.33     18.06 o
   5   9   5      378.47      352.40     15.83 o
   6   9   5      218.87      231.22     14.00 o
   7   9   5      137.40      163.32     13.52 o
   8   9   5       18.80       10.59      9.38 o
   9   9   5        6.35       21.28     12.82 o
  -9  10   5        0.36      -14.39     12.68 o
  -8  10   5      373.76      348.17     16.55 o
  -7  10   5       27.40       19.84      8.62 o
  -6  10   5        3.53       -3.86      8.23 o
  -5  10   5      136.91      130.47      9.35 o
  -4  10   5      570.85      578.84     14.47 o
  -3  10   5       47.85       43.46      6.34 o
  -2  10   5      338.23      340.97      9.14 o
  -1  10   5      169.41      167.48      6.70 o
   0  10   5      398.05      404.02     10.11 o
   1  10   5       52.82       52.34      5.48 o
   2  10   5      978.07      941.64     22.84 o
   3  10   5        0.04       -9.16      6.10 o
   4  10   5      616.93      566.43     19.49 o
   5  10   5       98.53      107.38     11.31 o
   6  10   5       14.39        4.18      8.96 o
   7  10   5       81.45       70.55     13.12 o
   8  10   5      188.77      207.44     15.61 o
  -8  11   5        1.22        1.09      8.48 o
  -7  11   5       36.61       32.68      8.67 o
  -6  11   5      623.33      630.20     18.75 o
  -5  11   5       83.52       84.35      9.49 o
  -4  11   5      685.30      607.05     17.00 o
  -3  11   5       86.54       82.43      7.68 o
  -2  11   5      463.38      485.21     13.26 o
  -1  11   5      129.70      145.18      8.05 o
   0  11   5      312.51      343.61     11.02 o
   1  11   5      188.56      169.92      9.23 o
   2  11   5       34.31       27.03      6.77 o
   3  11   5      269.51      287.82     14.78 o
   4  11   5       16.58       22.41      8.75 o
   5  11   5      204.65      201.78     18.25 o
   6  11   5       88.20      101.52     12.44 o
   7  11   5        8.18       12.09      9.89 o
  -7  12   5        9.99       -1.41      7.50 o
  -6  12   5        7.51        7.38      7.40 o
  -5  12   5      105.65       97.91     13.45 o
  -4  12   5       18.37       10.00      7.33 o
  -3  12   5        7.52       -6.50      6.92 o
  -2  12   5      853.40      793.16     19.94 o
  -1  12   5      406.07      354.46     12.83 o
   0  12   5        9.09        8.52      6.51 o
   1  12   5        4.41       -6.29      7.09 o
   2  12   5       53.82       54.71      9.23 o
   3  12   5      145.98      162.25     11.91 o
   4  12   5      695.51      618.51     19.89 o
   5  12   5       48.81       48.60      9.88 o
   6  12   5        0.21        4.41      9.55 o
  -6  13   5       13.78       10.15      9.60 o
  -5  13   5        0.00        5.43      7.97 o
  -4  13   5       68.33       66.36      9.35 o
  -3  13   5       16.24       22.45      7.97 o
  -2  13   5        4.64        9.28      8.74 o
  -1  13   5        5.02       21.10      8.93 o
   0  13   5        9.19       -1.58      8.17 o
   1  13   5      100.93       79.73     10.44 o
   2  13   5        4.06        9.40      8.85 o
   3  13   5        2.29        4.03      8.30 o
   4  13   5       35.11       43.12      9.84 o
   5  13   5      155.59      173.97     13.60 o
  -4  14   5      376.88      420.46     16.23 o
  -3  14   5       11.05        4.44      7.75 o
  -2  14   5      355.41      345.15     16.14 o
  -1  14   5        0.54        2.17      8.98 o
   0  14   5      144.43      169.65     12.69 o
   1  14   5       10.78        7.33      9.31 o
   2  14   5      148.99      157.55     12.68 o
   3  14   5      101.83      116.07     16.10 o
  -1  15   5      196.29      192.30     16.37 o
   0  15   5      248.60      261.54     15.36 o
 -11   0   6       63.63       44.75     35.57 o
 -10   0   6      101.88      116.61     14.48 o
  -9   0   6      963.02      978.79     31.86 o
  -8   0   6      126.61      120.67     12.10 o
  -7   0   6     1108.35     1006.31     38.17 o
  -6   0   6      118.67      107.19      7.03 o
  -5   0   6      157.60      159.34      9.91 o
  -4   0   6        0.84        4.71      5.73 o
  -3   0   6     7279.29     7005.72    111.46 o
  -2   0   6      762.89      759.35     15.42 o
  -1   0   6        1.26        3.39      2.58 o
   0   0   6     1588.23     1513.78     23.65 o
   1   0   6      831.00      888.94     16.59 o
   2   0   6     5594.39     5761.11    116.15 o
   3   0   6    14273.19    15131.35    267.38 o
   4   0   6       74.47       61.91      5.50 o
   5   0   6      304.94      404.76     15.84 o
   6   0   6      921.29      916.30     34.25 o
   7   0   6     1714.61     1688.97     43.57 o
   8   0   6      777.44      737.93     25.84 o
   9   0   6      310.18      295.70     18.00 o
  10   0   6      275.77      245.74     25.80 o
 -11   1   6       39.61       38.75     12.58 o
 -10   1   6        0.03        2.51      6.44 o
  -9   1   6      424.50      427.66     13.13 o
  -8   1   6       58.63       58.88      6.54 o
  -7   1   6      123.58      149.35      6.72 o
  -6   1   6      144.93      172.95      6.40 o
  -5   1   6     1494.39     1463.59     23.50 o
  -4   1   6        0.25       -1.99      2.46 o
  -3   1   6      578.08      638.04      9.31 o
  -2   1   6       28.02       28.42      2.49 o
  -1   1   6        0.28        6.16      1.93 o
   0   1   6       54.71       69.83      2.71 o
   1   1   6        0.25        3.79      1.94 o
   2   1   6      682.43      644.07      9.92 o
   3   1   6     5136.68     5138.21     62.06 o
   4   1   6       69.09       89.14      5.39 o
   5   1   6       18.64       12.74      3.53 o
   6   1   6       32.16       27.72      4.48 o
   7   1   6      119.65      120.57      7.37 o
   8   1   6      116.76      122.66      8.79 o
   9   1   6      203.01      222.28     11.41 o
  10   1   6        0.84       -1.96      8.53 o
 -11   2   6      127.36      133.52     12.85 o
 -10   2   6      137.23      143.62     10.88 o
  -9   2   6      212.92      215.97     10.16 o
  -8   2   6       61.61       74.64      6.96 o
  -7   2   6       59.04       64.91      6.12 o
  -6   2   6     1556.22     1635.58     28.02 o
  -5   2   6     1185.37     1154.69     18.30 o
  -4   2   6        0.21       -1.82      2.61 o
  -3   2   6       29.60       62.71      4.26 o
  -2   2   6      126.09      135.90      3.87 o
  -1   2   6      247.23      267.59      5.59 o
   0   2   6      682.92      680.07     10.65 o
   1   2   6       94.07      100.11      3.37 o
   2   2   6      131.32      148.56      4.01 o
   3   2   6      668.10      734.92     11.62 o
   4   2   6      390.45      404.74     13.54 o
   5   2   6      105.39      111.87      5.30 o
   6   2   6       15.49       11.43      4.38 o
   7   2   6      298.09      274.86     10.64 o
   8   2   6      437.17      455.44     14.21 o
   9   2   6      132.62      146.26     11.05 o
  10   2   6      375.51      410.25     19.02 o
 -11   3   6       72.21       76.13     11.50 o
 -10   3   6        0.83       -7.89      8.83 o
  -9   3   6      144.44      115.95      9.29 o
  -8   3   6      467.69      453.20     14.23 o
  -7   3   6        0.24       -2.38      4.71 o
  -6   3   6      407.57      384.38     10.59 o
  -5   3   6     1723.85     1689.09     23.41 o
  -4   3   6       88.15      115.61      4.60 o
  -3   3   6      364.70      424.22      7.63 o
  -2   3   6       33.61       24.66      2.72 o
  -1   3   6     2789.24     2571.89     40.29 o
   0   3   6        5.28       18.60      5.30 o
   1   3   6      833.00      777.16     13.14 o
   2   3   6        7.16        6.73      2.15 o
   3   3   6       67.83       53.49      3.35 o
   4   3   6      838.31      866.10     13.95 o
   5   3   6     2125.14     2123.72     38.83 o
   6   3   6      279.85      292.42     11.47 o
   7   3   6      103.59       92.33      7.53 o
   8   3   6       25.17       22.02      6.61 o
   9   3   6        4.50        4.34      8.64 o
  10   3   6       44.69       53.01     10.42 o
 -11   4   6        1.54        5.63      9.10 o
 -10   4   6       22.74       17.23      9.32 o
  -9   4   6        8.99       14.76      9.59 o
  -8   4   6      773.49      750.23     18.69 o
  -7   4   6     2764.77     2627.59     43.98 o
  -6   4   6      401.59      396.25     10.95 o
  -5   4   6      536.00      515.10     10.78 o
  -4   4   6        0.04       -2.50      2.78 o
  -3   4   6     1557.19     1394.76     18.92 o
  -2   4   6     1523.10     1699.55     26.35 o
  -1   4   6     4771.56     4954.72     74.66 o
   0   4   6      729.90      849.95     24.41 o
   1   4   6     1906.21     1870.77     27.86 o
   2   4   6      140.54      142.14      4.46 o
   3   4   6       86.10       80.69      3.79 o
   4   4   6      134.39      149.52      6.69 o
   5   4   6       18.02       21.50      4.36 o
   6   4   6        2.33       -1.13      4.20 o
   7   4   6      123.72      134.23      8.55 o
   8   4   6      218.97      242.26     12.25 o
   9   4   6       48.64       50.45     10.04 o
  10   4   6        5.79        7.06      8.56 o
 -11   5   6       14.95       11.33      9.83 o
 -10   5   6       22.31       27.80      9.76 o
  -9   5   6      105.41      127.05     11.27 o
  -8   5   6      218.89      213.50     12.42 o
  -7   5   6       27.02       20.88      5.55 o
  -6   5   6       59.53       53.50      5.36 o
  -5   5   6      364.82      339.40      8.94 o
  -4   5   6     2695.11     2663.48     36.46 o
  -3   5   6      599.44      596.75     10.56 o
  -2   5   6     3255.26     3274.16     46.77 o
  -1   5   6     1185.98     1137.46     22.66 o
   0   5   6        2.88       10.41      3.58 o
   1   5   6       77.14       86.05      4.40 o
   2   5   6      889.28      827.84     14.11 o
   3   5   6      113.37      136.65      5.16 o
   4   5   6      210.62      220.84      9.15 o
   5   5   6       11.44       16.14      5.18 o
   6   5   6      676.49      676.19     14.04 o
   7   5   6       11.28        4.50      5.82 o
   8   5   6        0.01        2.47      7.39 o
   9   5   6       19.18       12.46      7.99 o
  10   5   6       37.95       28.43      9.36 o
 -10   6   6      235.81      278.39     15.27 o
  -9   6   6       44.97       44.69     10.21 o
  -8   6   6      170.21      173.26     14.23 o
  -7   6   6      175.94      197.62      9.37 o
  -6   6   6       17.65       18.72      4.81 o
  -5   6   6      262.02      285.44      8.56 o
  -4   6   6        1.59       -3.90      3.43 o
  -3   6   6       44.16       52.46      4.00 o
  -2   6   6     2420.71     2262.51     36.66 o
  -1   6   6     1062.26     1084.32     22.33 o
   0   6   6       12.67       13.78      4.39 o
   1   6   6      182.82      191.65      7.40 o
   2   6   6       90.98       94.31      4.89 o
   3   6   6       15.52       14.17      3.51 o
   4   6   6      830.73      756.71     14.75 o
   5   6   6       78.37       83.94      5.75 o
   6   6   6      279.49      299.66     10.01 o
   7   6   6      282.50      304.30     15.03 o
   8   6   6       23.79       20.56      8.18 o
   9   6   6        2.79       -2.10      7.80 o
  10   6   6      124.60      126.46     20.07 o
 -10   7   6        6.38        6.51     12.30 o
  -9   7   6      519.54      513.73     18.96 o
  -8   7   6       38.88       30.87      7.71 o
  -7   7   6       21.76       20.12      7.03 o
  -6   7   6      154.67      163.64      8.47 o
  -5   7   6     1813.11     1617.63     25.05 o
  -4   7   6        4.99        5.43      4.07 o
  -3   7   6       22.59       31.32      3.91 o
  -2   7   6       22.60       28.40      3.76 o
  -1   7   6      574.96      512.49     12.60 o
   0   7   6      207.60      226.35      9.49 o
   1   7   6      765.90      752.43     13.25 o
   2   7   6     1013.76      965.72     16.70 o
   3   7   6        0.02        0.16      3.52 o
   4   7   6      436.38      434.53     11.66 o
   5   7   6        0.32        8.21      6.89 o
   6   7   6       47.49       45.92      8.93 o
   7   7   6        0.05       -3.19      8.01 o
   8   7   6       27.31       30.86     11.89 o
   9   7   6        0.10       -4.49      8.74 o
  -9   8   6       15.79       10.28      7.91 o
  -8   8   6      163.06      172.92     12.21 o
  -7   8   6       81.58       75.04      8.34 o
  -6   8   6      653.55      638.48     15.53 o
  -5   8   6     2154.29     2027.57     32.85 o
  -4   8   6      219.55      230.76      7.88 o
  -3   8   6       19.65       33.58      5.19 o
  -2   8   6      165.41      168.46      6.25 o
  -1   8   6       94.92      120.21      5.29 o
   0   8   6      655.25      669.94     11.64 o
   1   8   6      237.73      248.62      7.21 o
   2   8   6      411.40      406.14     10.77 o
   3   8   6      209.45      234.13     11.96 o
   4   8   6     2007.15     1943.95     30.87 o
   5   8   6       74.19       72.31      8.22 o
   6   8   6      289.73      291.22     17.99 o
   7   8   6       31.60       21.64      9.22 o
   8   8   6       54.29       46.84     10.38 o
   9   8   6        2.14       -2.60      9.32 o
  -9   9   6       73.70       77.72     10.07 o
  -8   9   6      219.80      237.33     12.60 o
  -7   9   6       59.12       44.38      8.37 o
  -6   9   6      141.04      129.45      9.46 o
  -5   9   6        6.22       -6.28      5.41 o
  -4   9   6        0.34        3.87      5.25 o
  -3   9   6       17.04       12.95      5.32 o
  -2   9   6      344.77      328.14      8.31 o
  -1   9   6      124.69      111.24      5.33 o
   0   9   6      116.19      131.97      5.80 o
   1   9   6        1.55       -3.66      3.90 o
   2   9   6       20.38       20.68      4.89 o
   3   9   6       46.96       33.68      6.22 o
   4   9   6       65.04       68.33      8.60 o
   5   9   6        1.09        8.88      7.98 o
   6   9   6      200.42      243.24     14.38 o
   7   9   6       59.56       49.10     10.34 o
   8   9   6       35.92       28.12     10.10 o
  -8  10   6       80.18       82.99     10.12 o
  -7  10   6       59.89       46.47      8.78 o
  -6  10   6      421.94      424.70     14.98 o
  -5  10   6       96.78      101.35      7.95 o
  -4  10   6       69.51       65.62      6.77 o
  -3  10   6      382.62      386.96     11.46 o
  -2  10   6      187.74      193.60      7.96 o
  -1  10   6      311.97      291.64      9.25 o
   0  10   6      422.43      406.21     10.81 o
   1  10   6       83.71       92.25      6.44 o
   2  10   6       43.68       52.41      6.49 o
   3  10   6      521.93      557.93     16.36 o
   4  10   6      312.06      313.74     15.44 o
   5  10   6        0.34       18.01     10.61 o
   6  10   6       47.35       48.67     10.54 o
   7  10   6        0.07        3.17      8.96 o
  -7  11   6       12.24       17.74      7.98 o
  -6  11   6      122.15      115.99     10.21 o
  -5  11   6        7.16        4.68      7.14 o
  -4  11   6       65.47       68.51      7.28 o
  -3  11   6       13.83       25.37      6.19 o
  -2  11   6      607.40      600.12     14.54 o
  -1  11   6      453.62      445.75     13.10 o
   0  11   6       37.30       55.11      6.74 o
   1  11   6       10.71       -2.49      5.50 o
   2  11   6      168.24      193.43      9.70 o
   3  11   6      838.51      800.97     25.73 o
   4  11   6      143.33      152.89     12.66 o
   5  11   6      185.02      193.70     14.24 o
   6  11   6        0.01       17.49      9.27 o
   7  11   6       15.66       27.93     10.10 o
  -6  12   6       11.07       11.94      8.02 o
  -5  12   6      168.78      157.11     11.05 o
  -4  12   6      344.43      362.31     17.12 o
  -3  12   6       20.07       13.55      7.56 o
  -2  12   6      313.66      320.06     11.42 o
  -1  12   6      347.88      328.32     12.04 o
   0  12   6        3.85       19.51     11.56 o
   1  12   6       62.47       84.27      9.02 o
   2  12   6      210.71      229.66     12.81 o
   3  12   6        2.44        3.16      7.75 o
   4  12   6        6.45        9.13      8.68 o
   5  12   6       47.99       49.83     10.70 o
   6  12   6       50.71       28.27     10.88 o
  -5  13   6      129.47      167.07     11.78 o
  -4  13   6        7.95        4.18      7.50 o
  -3  13   6      191.06      218.77     15.56 o
  -2  13   6        5.60        9.85      8.51 o
  -1  13   6       17.84       21.93      8.91 o
   0  13   6       51.45       43.77      9.65 o
   1  13   6      120.28      139.87     11.65 o
   2  13   6      235.71      249.89     13.52 o
   3  13   6       27.74       31.57      9.39 o
   4  13   6       13.49        3.54      8.69 o
  -3  14   6        8.08       24.34      8.32 o
  -2  14   6       72.95       74.52     10.59 o
  -1  14   6       88.14       84.25     11.45 o
   0  14   6        0.55        4.22      8.53 o
   1  14   6      124.50      122.50     11.53 o
   2  14   6       13.79       -0.83      8.79 o
   3  14   6       99.53      110.20     14.32 o
 -11   1   7       17.09       34.65     12.78 o
 -10   1   7        0.30       -9.76     11.68 o
  -9   1   7        4.58       -3.65      6.42 o
  -8   1   7      132.23      125.80      7.98 o
  -7   1   7      990.43      934.83     17.11 o
  -6   1   7     1142.40     1090.12     19.76 o
  -5   1   7      374.59      369.11      7.84 o
  -4   1   7        3.88        0.92      2.39 o
  -3   1   7      267.40      256.76      5.47 o
  -2   1   7       40.00       29.48      3.97 o
  -1   1   7     4394.21     4440.53     50.43 o
   0   1   7       38.24       39.46      5.40 o
   1   1   7      226.88      201.79      4.69 o
   2   1   7       24.25       27.80      2.69 o
   3   1   7     3136.19     3013.69     40.15 o
   4   1   7        9.76        6.05      3.13 o
   5   1   7       73.81       84.41      5.01 o
   6   1   7       76.56       81.27      6.16 o
   7   1   7      121.48      152.35      8.82 o
   8   1   7      145.25      116.96      9.81 o
   9   1   7      189.41      212.53     16.45 o
  10   1   7       67.22       63.72     18.81 o
 -11   2   7       83.08       70.28     13.52 o
 -10   2   7      199.55      254.01     14.53 o
  -9   2   7      667.29      613.93     19.63 o
  -8   2   7      344.56      375.21     13.05 o
  -7   2   7      616.27      598.71     15.03 o
  -6   2   7      681.95      656.53     13.31 o
  -5   2   7     3949.07     3919.24     48.95 o
  -4   2   7      657.83      723.33     11.07 o
  -3   2   7        7.82        0.54      2.01 o
  -2   2   7      224.78      263.23      5.80 o
  -1   2   7      983.95      899.38     13.53 o
   0   2   7      202.76      230.08     10.60 o
   1   2   7     2424.83     2351.68     31.06 o
   2   2   7       51.05       68.78      3.43 o
   3   2   7     1772.56     1799.72     22.84 o
   4   2   7        0.01       -3.09      3.04 o
   5   2   7     1906.41     1888.75     31.63 o
   6   2   7        0.02       -2.09      4.12 o
   7   2   7      525.18      517.30     14.70 o
   8   2   7       48.91       34.64      8.12 o
   9   2   7       90.35      102.06     13.54 o
  10   2   7      154.54      120.42     14.98 o
 -11   3   7      215.28      245.78     17.82 o
 -10   3   7      118.71      106.73     17.30 o
  -9   3   7      130.63      113.76     11.15 o
  -8   3   7     1521.60     1432.41     31.39 o
  -7   3   7       47.47       40.26      5.98 o
  -6   3   7      167.84      195.58      6.96 o
  -5   3   7      279.82      288.71     11.90 o
  -4   3   7      253.88      265.26      6.14 o
  -3   3   7      263.76      260.06      5.83 o
  -2   3   7        0.01        2.23      3.21 o
  -1   3   7      319.03      290.89      9.77 o
   0   3   7     1270.85     1248.99     21.92 o
   1   3   7       67.55       67.27      6.28 o
   2   3   7      477.71      462.50      8.27 o
   3   3   7       12.45       14.30      3.03 o
   4   3   7        0.14        1.76      3.09 o
   5   3   7        7.42       13.12      4.15 o
   6   3   7       34.81       32.65      6.57 o
   7   3   7       31.44       37.60      6.70 o
   8   3   7      179.23      159.51     15.93 o
   9   3   7       18.70        1.31      8.91 o
  10   3   7       26.79       82.55     36.13 o
 -11   4   7       41.70       57.51     14.09 o
 -10   4   7        1.90       -0.59      9.30 o
  -9   4   7        0.28        4.79      8.58 o
  -8   4   7      175.13      210.09     12.29 o
  -7   4   7       23.76       30.07      5.47 o
  -6   4   7      106.81      118.70      6.55 o
  -5   4   7      264.86      263.77      7.43 o
  -4   4   7      171.14      176.93      5.41 o
  -3   4   7       42.98       39.30      4.05 o
  -2   4   7       42.36       54.26      4.38 o
  -1   4   7       25.54       25.56      4.47 o
   0   4   7      799.20      777.92     15.93 o
   1   4   7      352.03      378.25     14.04 o
   2   4   7      200.94      214.71      9.38 o
   3   4   7      155.55      163.49      4.81 o
   4   4   7      371.49      442.33     24.39 o
   5   4   7       31.43       35.08      4.71 o
   6   4   7       13.91       15.34      4.77 o
   7   4   7        6.35       11.54      8.09 o
   8   4   7        1.59        8.55      8.68 o
   9   4   7       17.41        7.32      9.20 o
  10   4   7       58.62       50.57     12.85 o
 -10   5   7        0.15        1.10      8.54 o
  -9   5   7      302.46      276.07     14.76 o
  -8   5   7      114.56       93.65     10.59 o
  -7   5   7      460.04      442.18     12.72 o
  -6   5   7        0.24        7.29      4.44 o
  -5   5   7        7.88        9.18      3.93 o
  -4   5   7      186.90      189.98      6.23 o
  -3   5   7      137.13      168.67     14.99 o
  -2   5   7       67.16       94.05      5.66 o
  -1   5   7     1341.06     1338.10     24.47 o
   0   5   7      179.90      301.35     28.91 o
   1   5   7      642.57      620.30     13.68 o
   2   5   7       88.70       98.51      4.53 o
   3   5   7     1571.25     1516.16     23.90 o
   4   5   7      753.76      746.63     17.37 o
   5   5   7        6.22       -4.05      3.88 o
   6   5   7       57.29       57.12      6.23 o
   7   5   7      141.07      157.75     12.25 o
   8   5   7        1.13        0.04      8.02 o
   9   5   7        0.09      -10.66      7.10 o
 -10   6   7      238.79      250.45     15.30 o
  -9   6   7      102.00       96.75      9.78 o
  -8   6   7       62.35       64.82      8.55 o
  -7   6   7       39.48       42.69      6.92 o
  -6   6   7      292.49      309.55     10.39 o
  -5   6   7      395.34      372.32      9.69 o
  -4   6   7      162.79      154.20      6.00 o
  -3   6   7      178.79      185.03      9.15 o
  -2   6   7        0.59       -1.75      5.03 o
  -1   6   7     1295.39     1272.27     25.44 o
   0   6   7      540.22      697.80     57.58 o
   1   6   7     2746.97     2694.47     53.20 o
   2   6   7        9.05        8.20      3.33 o
   3   6   7       34.30       33.39      4.72 o
   4   6   7       45.22       37.52      4.70 o
   5   6   7       30.18       22.05      6.49 o
   6   6   7       51.16       62.79      9.60 o
   7   6   7       40.58       53.25     13.68 o
   8   6   7        9.24       -1.39      7.36 o
   9   6   7        0.46        3.08      8.03 o
 -10   7   7      290.28      328.57     16.92 o
  -9   7   7        7.58        9.10      8.34 o
  -8   7   7       83.06       87.08      9.18 o
  -7   7   7      509.00      488.85     15.69 o
  -6   7   7       52.09       60.19      6.99 o
  -5   7   7      629.29      577.47     14.25 o
  -4   7   7     1830.15     1801.98     26.50 o
  -3   7   7      112.52      103.44      8.43 o
  -2   7   7      116.42      125.20      8.24 o
  -1   7   7       62.69       66.93      5.90 o
   0   7   7      262.56      258.61      9.43 o
   1   7   7       49.15       59.06      7.26 o
   2   7   7      102.98      113.08      5.47 o
   3   7   7      145.46      161.12      6.99 o
   4   7   7      852.84      879.62     17.43 o
   5   7   7       66.63       67.73      7.95 o
   6   7   7      237.30      242.09     14.42 o
   7   7   7        2.04        1.65      8.23 o
   8   7   7        5.29        4.28      8.66 o
   9   7   7        0.00      -11.89      8.78 o
  -9   8   7        0.01       -4.77      7.52 o
  -8   8   7       26.89       27.72      8.06 o
  -7   8   7       75.27       93.36      9.21 o
  -6   8   7       86.98       86.64      7.47 o
  -5   8   7       55.17       59.20      6.45 o
  -4   8   7     1371.93     1279.54     34.23 o
  -3   8   7        1.29       -8.39      6.31 o
  -2   8   7      799.86      751.63     19.09 o
  -1   8   7       19.51       23.27      5.74 o
   0   8   7       96.40       81.64      7.24 o
   1   8   7       24.38       21.82      6.34 o
   2   8   7       76.93       80.10      5.22 o
   3   8   7      282.13      300.50     10.23 o
   4   8   7       53.39       47.11      6.76 o
   5   8   7        4.10        3.12      6.65 o
   6   8   7      556.21      564.13     21.35 o
   7   8   7        6.26        8.71      9.16 o
   8   8   7       53.28       64.28     12.54 o
  -8   9   7        0.40      -10.20      6.87 o
  -7   9   7       80.59       70.24      8.99 o
  -6   9   7      336.64      324.00     12.85 o
  -5   9   7      166.13      135.44      7.96 o
  -4   9   7      385.00      397.39     11.22 o
  -3   9   7       43.94       52.83      7.03 o
  -2   9   7       54.83       52.68      7.10 o
  -1   9   7       78.60       73.80      7.09 o
   0   9   7      102.49       91.88      8.02 o
   1   9   7       23.63       28.99      7.38 o
   2   9   7      197.12      199.27      8.10 o
   3   9   7      127.07      123.43     15.24 o
   4   9   7       49.16       55.38      7.70 o
   5   9   7      146.53      155.37     12.02 o
   6   9   7      423.19      416.10     18.40 o
   7   9   7        3.65       -1.88      8.48 o
   8   9   7       38.81       34.27     10.75 o
  -8  10   7       14.21        8.68     11.91 o
  -7  10   7        7.92        3.30      7.21 o
  -6  10   7        4.92       10.28      7.34 o
  -5  10   7       17.89       24.88      6.29 o
  -4  10   7       40.96       42.53      6.20 o
  -3  10   7      174.80      183.44      7.74 o
  -2  10   7      300.21      285.90      9.43 o
  -1  10   7      412.46      364.24     13.47 o
   0  10   7      100.80      157.87     19.56 o
   1  10   7       27.57       33.24      5.12 o
   2  10   7      824.12      876.87     17.24 o
   3  10   7        4.15        1.60      6.47 o
   4  10   7      180.79      189.78     12.79 o
   5  10   7      170.01      169.41     13.26 o
   6  10   7      231.59      255.26     15.71 o
   7  10   7       13.56       23.08      9.71 o
  -7  11   7        4.20        0.24      7.40 o
  -6  11   7       15.38        7.14      7.32 o
  -5  11   7        5.16       15.17      7.40 o
  -4  11   7        0.09       -0.20      6.03 o
  -3  11   7      114.62      120.47      8.42 o
  -2  11   7       36.30       32.51      5.55 o
  -1  11   7        3.75        3.69     10.61 o
   0  11   7      181.22      181.10      8.07 o
   1  11   7       28.23       35.10      9.09 o
   2  11   7       16.28        8.38      6.26 o
   3  11   7      296.19      333.62     12.39 o
   4  11   7      157.72      163.51     12.93 o
   5  11   7      498.70      453.85     19.67 o
   6  11   7       38.24       40.85     10.83 o
  -6  12   7       27.97       41.42      8.77 o
  -5  12   7        1.81       -8.64      7.22 o
  -4  12   7       71.54       89.53      9.30 o
  -3  12   7       53.79       48.26      7.14 o
  -2  12   7        3.08       -5.09      5.66 o
  -1  12   7      463.11      437.10     20.41 o
   0  12   7      254.46      246.32     11.89 o
   1  12   7       35.19       49.54     15.47 o
   2  12   7      176.59      182.52     10.13 o
   3  12   7      234.37      225.64     12.83 o
   4  12   7       98.70       86.94     10.49 o
   5  12   7       97.75      103.61     18.02 o
  -4  13   7       23.59       31.58      8.48 o
  -3  13   7       65.79       68.06      8.92 o
  -2  13   7      122.35      122.50     10.56 o
  -1  13   7      169.42      194.22     10.10 o
   0  13   7       89.82       85.86      8.56 o
   1  13   7       62.61       71.97      9.57 o
   2  13   7       17.69        1.89      8.28 o
   3  13   7       42.61       26.89      9.05 o
   4  13   7       64.84       69.44     10.82 o
  -2  14   7        1.87       -3.56      8.20 o
  -1  14   7        5.48       10.37      8.45 o
   0  14   7       14.75       -0.56      8.51 o
   1  14   7       10.53        0.84      8.59 o
 -11   0   8       13.69      -14.47     22.42 o
 -10   0   8       34.58        6.25     16.99 o
  -9   0   8      227.79      255.71     28.49 o
  -8   0   8       19.67       21.67      7.81 o
  -7   0   8       10.99       11.51      5.78 o
  -6   0   8        5.18       10.55      5.11 o
  -5   0   8      387.84      377.67     11.39 o
  -4   0   8     1160.81     1181.12     22.82 o
  -3   0   8      790.27      706.23     14.99 o
  -2   0   8     1676.04     1701.74     27.08 o
  -1   0   8     5282.08     5609.43     82.06 o
   0   0   8     1881.56     3245.75     60.60 o
   1   0   8     1584.70     1611.02     59.57 o
   2   0   8      898.11      836.28     38.34 o
   3   0   8      114.38      178.14     12.30 o
   4   0   8      787.72      766.78     19.60 o
   5   0   8       50.36       41.72      6.05 o
   6   0   8       39.44       56.86      7.97 o
   7   0   8       15.74       25.14      9.09 o
   8   0   8       28.37       14.53     11.85 o
   9   0   8       23.35       19.43     20.68 o
  10   0   8      252.83      311.72     35.11 o
 -11   1   8       18.68        7.83     12.93 o
 -10   1   8       27.07       22.34     13.57 o
  -9   1   8      262.25      254.21     25.93 o
  -8   1   8      326.55      303.39     13.76 o
  -7   1   8      477.23      451.85     12.19 o
  -6   1   8      595.48      579.48     10.96 o
  -5   1   8      752.71      892.37     14.44 o
  -4   1   8      135.50      142.70      4.84 o
  -3   1   8      349.56      305.93      6.28 o
  -2   1   8      311.38      317.94      6.14 o
  -1   1   8     1292.91     1328.83     15.95 o
   0   1   8     1078.28     1452.28     19.66 o
   1   1   8      232.46      282.90      9.72 o
   2   1   8       12.32       25.55      2.99 o
   3   1   8      107.21      114.79      4.90 o
   4   1   8      111.37      117.50      5.01 o
   5   1   8      242.35      245.76      7.69 o
   6   1   8      419.58      424.79     10.93 o
   7   1   8        1.63        8.78      9.55 o
   8   1   8       30.34       34.29     14.92 o
   9   1   8       62.83       42.58     21.50 o
  10   1   8        0.67      -19.42     31.73 o
 -11   2   8       99.75      100.89     15.50 o
 -10   2   8       87.62       92.05     13.94 o
  -9   2   8      170.83      174.82     12.42 o
  -8   2   8       13.51        9.43      9.82 o
  -7   2   8       97.81       91.52      6.59 o
  -6   2   8      186.86      198.93      7.12 o
  -5   2   8      949.21      988.10     13.90 o
  -4   2   8      132.86      149.05      5.16 o
  -3   2   8      301.55      315.29      7.23 o
  -2   2   8      355.71      338.17      7.56 o
  -1   2   8       26.43       56.28      4.50 o
   0   2   8        8.85       20.30      3.01 o
   1   2   8     1222.10     1267.08     18.01 o
   2   2   8       66.53       81.27      4.31 o
   3   2   8        2.05        0.75      2.88 o
   4   2   8        0.89       -1.72      3.19 o
   5   2   8       17.56       14.63      4.21 o
   6   2   8        6.43        2.01      4.67 o
   7   2   8       95.84       77.58      9.95 o
   8   2   8        3.09        2.27      9.77 o
   9   2   8        0.01        9.80     14.19 o
  10   2   8        3.04      -18.31     14.91 o
 -10   3   8       70.97       61.74     13.49 o
  -9   3   8        3.95        7.46      9.33 o
  -8   3   8       11.57       10.02      8.01 o
  -7   3   8       20.77       26.55      6.20 o
  -6   3   8     1069.30     1091.50     17.52 o
  -5   3   8      258.52      251.49      6.66 o
  -4   3   8      279.50      263.73      6.78 o
  -3   3   8       40.08       45.17      4.10 o
  -2   3   8      219.87      237.37     10.74 o
  -1   3   8       91.64       85.51      7.23 o
   0   3   8      189.46      203.32     11.06 o
   1   3   8      591.66      606.66     12.94 o
   2   3   8      540.66      556.66      9.60 o
   3   3   8      104.20       96.05      4.25 o
   4   3   8      130.06      157.42     10.00 o
   5   3   8       11.57        9.47      4.32 o
   6   3   8      112.98      104.99      7.77 o
   7   3   8       52.82       58.04      9.56 o
   8   3   8       13.11       21.41     10.93 o
   9   3   8      203.53      183.87     16.29 o
 -10   4   8        4.39        0.35     11.90 o
  -9   4   8        9.99       13.28      9.42 o
  -8   4   8      463.67      437.58     16.31 o
  -7   4   8      196.88      206.54      9.89 o
  -6   4   8        0.17       18.30      5.21 o
  -5   4   8      284.80      292.80      8.02 o
  -4   4   8       25.41       26.37      3.42 o
  -3   4   8      564.98      524.62     13.47 o
  -2   4   8      621.15      576.98     12.08 o
  -1   4   8       10.37       29.27      5.37 o
   0   4   8       47.52       37.51      4.92 o
   1   4   8      341.77      347.14     10.58 o
   2   4   8      106.38      129.12      5.42 o
   3   4   8     1748.50     1723.32     23.71 o
   4   4   8       63.35       69.38      7.49 o
   5   4   8        3.92       -5.97      3.98 o
   6   4   8       31.95       27.25      8.18 o
   7   4   8      515.30      504.66     18.96 o
   8   4   8       29.19       33.98      9.75 o
   9   4   8       69.41       50.61     12.82 o
 -10   5   8       42.62       49.28     13.22 o
  -9   5   8       39.08       43.76     10.07 o
  -8   5   8       11.44       16.31      7.47 o
  -7   5   8      101.34      120.27      8.19 o
  -6   5   8       24.62       19.55      5.80 o
  -5   5   8       43.66       47.67      4.90 o
  -4   5   8        4.41        7.55      4.62 o
  -3   5   8      124.54      118.49      7.21 o
  -2   5   8      509.43      541.85     13.92 o
  -1   5   8      442.66      448.80     16.29 o
   0   5   8      306.45      389.38     12.49 o
   1   5   8      117.82      144.10      6.86 o
   2   5   8      136.11      189.38     21.88 o
   3   5   8      304.29      295.08      8.48 o
   4   5   8       19.50       21.70      8.16 o
   5   5   8       28.41       20.54      6.85 o
   6   5   8      110.82      105.88      9.02 o
   7   5   8       40.51       43.44      8.68 o
   8   5   8       57.83       78.87     10.38 o
   9   5   8      102.80      120.82     13.11 o
 -10   6   8       18.56       12.81      8.99 o
  -9   6   8        2.11        7.89      8.18 o
  -8   6   8       20.67       27.62      8.35 o
  -7   6   8        0.64       -9.70      6.47 o
  -6   6   8      291.60      325.41     10.62 o
  -5   6   8       23.31       30.74      6.24 o
  -4   6   8       97.18      135.86     14.18 o
  -3   6   8      250.88      273.19     11.18 o
  -2   6   8        5.95       11.73      5.67 o
  -1   6   8        3.98        2.36      6.46 o
   0   6   8      103.88       83.30      9.95 o
   1   6   8        4.38       11.45      5.76 o
   2   6   8        0.08       -2.25      5.83 o
   3   6   8      762.59      784.56     17.18 o
   4   6   8       78.96       88.17      8.68 o
   5   6   8      167.40      147.14      9.54 o
   6   6   8        6.86       -1.62      7.82 o
   7   6   8      150.75      136.06     12.67 o
   8   6   8       76.85       81.40     11.26 o
   9   6   8        1.69       -4.13      9.61 o
  -9   7   8       77.38       86.21     11.29 o
  -8   7   8        0.23        1.23      7.91 o
  -7   7   8       17.89       14.77      7.50 o
  -6   7   8       31.58       22.26      6.18 o
  -5   7   8      159.97      168.61     10.81 o
  -4   7   8      161.40      213.58     12.71 o
  -3   7   8      380.55      355.65     13.54 o
  -2   7   8      444.47      435.90     13.48 o
  -1   7   8      281.52      265.86      9.77 o
   0   7   8      284.84      299.22     16.97 o
   1   7   8     1049.10     1067.98     25.97 o
   2   7   8      205.25      216.60     11.20 o
   3   7   8      332.70      326.52     10.13 o
   4   7   8       87.26       81.70      7.06 o
   5   7   8      225.84      224.87     11.07 o
   6   7   8       16.94       10.50      9.65 o
   7   7   8      596.22      536.61     20.59 o
   8   7   8       12.70       23.31     12.61 o
  -9   8   8       20.76       24.71      9.85 o
  -8   8   8      217.55      203.62     16.01 o
  -7   8   8      117.18      127.06     10.26 o
  -6   8   8       52.83       60.44      7.21 o
  -5   8   8        4.62        3.06      5.42 o
  -4   8   8     1259.19     1174.50     26.75 o
  -3   8   8      113.07      122.81      9.35 o
  -2   8   8       15.80       -1.77      6.19 o
  -1   8   8      201.42      205.86      8.58 o
   0   8   8      247.61      280.47     13.05 o
   1   8   8        3.41       -6.96      6.33 o
   2   8   8       73.73       79.71      8.76 o
   3   8   8      194.42      187.74      8.04 o
   4   8   8        1.92        2.89      6.42 o
   5   8   8        0.19        0.31      7.82 o
   6   8   8        4.08        2.33      8.27 o
   7   8   8       51.76       60.11     10.62 o
   8   8   8       66.16       70.43     11.89 o
  -8   9   8       20.49        7.34      7.63 o
  -7   9   8       38.76       44.76      8.32 o
  -6   9   8        1.14       -8.11      6.03 o
  -5   9   8       42.83       71.08      9.36 o
  -4   9   8        0.09       13.73      7.89 o
  -3   9   8     1699.83     1620.26     35.71 o
  -2   9   8      688.53      690.50     16.82 o
  -1   9   8        6.87        5.07      6.01 o
   0   9   8      418.84      400.97     13.34 o
   1   9   8        0.60        7.64     10.18 o
   2   9   8       84.69       83.41      9.51 o
   3   9   8        4.76        8.47      6.13 o
   4   9   8      126.93      124.89      9.36 o
   5   9   8       52.70       36.16     13.47 o
   6   9   8      131.71      158.24     13.12 o
   7   9   8       35.77       33.92     10.00 o
  -7  10   8        0.13       -0.18      7.26 o
  -6  10   8       19.20        6.56      7.30 o
  -5  10   8        8.69        2.56      5.70 o
  -4  10   8      177.33      190.20     12.26 o
  -3  10   8      136.53      135.87     13.19 o
  -2  10   8      359.72      353.97     16.50 o
  -1  10   8      828.00      734.92     19.45 o
   0  10   8      913.46      863.82     31.99 o
   1  10   8        0.24       14.73     14.99 o
   2  10   8      236.80      216.42     13.22 o
   3  10   8      134.71      126.24      8.55 o
   4  10   8        6.45       12.97      8.69 o
   5  10   8      199.16      209.57     17.42 o
   6  10   8      179.60      211.41     14.65 o
  -6  11   8       19.48       11.87      7.45 o
  -5  11   8        2.11        9.37      6.15 o
  -4  11   8        3.57        5.88      7.89 o
  -3  11   8      146.63      149.12     11.89 o
  -2  11   8       59.78       53.43      9.09 o
  -1  11   8      234.40      213.30     13.52 o
   0  11   8        0.01       -0.90      8.98 o
   1  11   8        1.55        7.39      8.31 o
   2  11   8        2.45        3.40      8.53 o
   3  11   8        0.12       -0.24      6.47 o
   4  11   8      289.85      272.29     14.75 o
   5  11   8      101.10      114.95     12.57 o
  -5  12   8      265.48      290.40     12.99 o
  -4  12   8        1.08       -3.80      7.48 o
  -3  12   8       57.12       64.13      9.92 o
  -2  12   8        1.13       -2.23      8.79 o
  -1  12   8        1.88      -11.91      7.94 o
   0  12   8      597.64      601.53     32.14 o
   1  12   8      193.72      222.23     25.45 o
   2  12   8        9.98        9.84      7.12 o
   3  12   8       11.40        3.18      7.73 o
   4  12   8       29.35       42.29     13.28 o
  -3  13   8        1.41        6.22      8.19 o
  -2  13   8      710.36      677.96     24.07 o
  -1  13   8      374.79      350.79     18.21 o
   0  13   8       56.78       42.06     13.92 o
   1  13   8       35.38       29.72     11.04 o
   2  13   8       31.59       51.97      8.86 o
 -10   1   9        3.28       11.79     12.40 o
  -9   1   9       18.88       19.53     11.92 o
  -8   1   9      289.16      309.65     16.31 o
  -7   1   9       79.74       89.05     10.63 o
  -6   1   9       11.44        7.93      3.86 o
  -5   1   9      215.72      309.18     12.54 o
  -4   1   9       12.68       27.52      5.16 o
  -3   1   9      663.40      653.95     10.83 o
  -2   1   9      199.37      182.74      4.87 o
  -1   1   9      149.13      154.29      4.37 o
   0   1   9      402.89      423.88      7.76 o
   1   1   9      269.08      283.77      6.92 o
   2   1   9      613.44      591.76     10.02 o
   3   1   9      197.17      215.01      6.11 o
   4   1   9      403.23      414.55      9.39 o
   5   1   9        4.07       16.79      6.32 o
   6   1   9       49.93       42.97      8.37 o
   7   1   9      179.96      179.11     17.22 o
   8   1   9       56.34       55.82     15.30 o
   9   1   9        0.09        5.56     15.09 o
 -10   2   9      239.01      253.10     23.21 o
  -9   2   9      102.75      126.07     14.47 o
  -8   2   9       28.82       18.63     12.81 o
  -7   2   9      986.83      935.68     18.98 o
  -6   2   9       47.91       57.68      4.79 o
  -5   2   9      300.59      369.50      8.57 o
  -4   2   9      127.12      137.71     13.81 o
  -3   2   9      911.52      913.12     12.95 o
  -2   2   9      335.94      346.17      9.04 o
  -1   2   9       55.98       46.69      5.14 o
   0   2   9      436.57      415.75     11.10 o
   1   2   9      233.19      226.23      6.10 o
   2   2   9       32.87       35.24      3.62 o
   3   2   9        0.11        4.54      3.15 o
   4   2   9      257.92      268.69      7.57 o
   5   2   9      545.39      515.55     14.25 o
   6   2   9       46.35       56.50      8.89 o
   7   2   9       92.23       96.17     12.64 o
   8   2   9       11.61       19.40     14.20 o
   9   2   9       43.94       44.54     16.22 o
 -10   3   9       24.12       23.48     13.05 o
  -9   3   9        3.25       -0.67     11.64 o
  -8   3   9        3.56        6.06      8.34 o
  -7   3   9     1025.06     1023.39     20.35 o
  -6   3   9      449.30      409.84     11.64 o
  -5   3   9      641.76      850.37     13.34 o
  -4   3   9      401.84      456.81     15.29 o
  -3   3   9       97.69      133.69      7.75 o
  -2   3   9        1.35       -3.18      3.81 o
  -1   3   9       46.72       25.90      3.64 o
   0   3   9       20.16       22.69      4.81 o
   1   3   9       59.91       70.56      5.80 o
   2   3   9        3.94        3.97      3.03 o
   3   3   9      695.58      701.96     12.19 o
   4   3   9      162.19      162.68      5.93 o
   5   3   9       35.33       23.49      7.42 o
   6   3   9      235.34      201.65     12.39 o
   7   3   9        5.33       -0.47      9.66 o
   8   3   9        3.26       15.04     13.47 o
   9   3   9      110.76       79.91     18.78 o
 -10   4   9        3.20       -1.13     12.60 o
  -9   4   9       62.34       54.72     12.93 o
  -8   4   9       24.79       20.14      8.96 o
  -7   4   9      403.78      425.29     12.84 o
  -6   4   9       19.53       26.60      5.79 o
  -5   4   9     1034.23     1076.48     18.03 o
  -4   4   9        4.88       20.73      5.05 o
  -3   4   9       19.20       22.26      5.49 o
  -2   4   9      614.63      601.33     14.59 o
  -1   4   9       27.55       31.50      5.34 o
   0   4   9        0.52       -5.43      4.51 o
   1   4   9       45.63       51.04      6.82 o
   2   4   9     1112.36     1144.10     24.28 o
   3   4   9      715.86      706.05     12.45 o
   4   4   9       64.70       69.98      5.79 o
   5   4   9      287.56      326.55     12.13 o
   6   4   9      770.56      755.21     22.59 o
   7   4   9        4.50       -1.96     10.45 o
   8   4   9      172.53      171.87     15.70 o
   9   4   9       50.93       57.09     17.04 o
  -9   5   9        7.19       12.56     11.74 o
  -8   5   9        0.51       -7.28      7.82 o
  -7   5   9        6.13       -0.34      6.08 o
  -6   5   9     1399.81     1326.43     23.50 o
  -5   5   9      432.46      414.40     10.66 o
  -4   5   9       31.55       33.56      6.05 o
  -3   5   9      285.47      293.38     12.15 o
  -2   5   9      459.00      434.06     13.96 o
  -1   5   9       67.35       74.15      6.85 o
   0   5   9        0.53       -7.74      5.16 o
   1   5   9        6.61        4.89      4.70 o
   2   5   9      305.47      317.06     11.60 o
   3   5   9     1520.42     1533.37     24.62 o
   4   5   9        0.50       -0.18      5.24 o
   5   5   9      106.35      121.83      9.16 o
   6   5   9      256.61      272.78     12.63 o
   7   5   9      140.56      157.40     12.98 o
   8   5   9        9.94        5.71      9.78 o
  -9   6   9      326.28      362.07     19.22 o
  -8   6   9       37.80       30.40      9.89 o
  -7   6   9      263.77      267.02     12.00 o
  -6   6   9       61.41       62.35      6.63 o
  -5   6   9        1.00       32.94      6.37 o
  -4   6   9       19.68       27.99      7.02 o
  -3   6   9      142.52      154.13     11.38 o
  -2   6   9      104.60      108.34      9.85 o
  -1   6   9      500.60      517.07     15.61 o
   0   6   9      237.33      237.50     16.14 o
   1   6   9       62.66       55.32      8.36 o
   2   6   9     1492.27     1433.38     32.50 o
   3   6   9      538.95      522.26     13.92 o
   4   6   9      433.19      442.06     12.47 o
   5   6   9       32.97       24.22      7.48 o
   6   6   9       31.84       22.60     10.55 o
   7   6   9       45.34       59.66     12.80 o
   8   6   9       80.88       90.02     13.85 o
  -9   7   9      157.00      191.97     23.88 o
  -8   7   9       67.03       59.94     10.45 o
  -7   7   9       78.10       83.74      9.26 o
  -6   7   9      321.78      318.50     10.95 o
  -5   7   9      301.21      346.99     14.27 o
  -4   7   9       60.81       65.12      8.38 o
  -3   7   9        0.80        4.13      6.48 o
  -2   7   9       91.46       81.85      7.35 o
  -1   7   9      976.96      932.95     25.41 o
   0   7   9      210.08      208.64     13.96 o
   1   7   9       24.91       27.17      7.02 o
   2   7   9        3.35        4.37      6.78 o
   3   7   9       36.32       42.16      8.19 o
   4   7   9       11.07        1.71      6.11 o
   5   7   9      184.35      204.23     10.89 o
   6   7   9       66.30       63.08     10.84 o
   7   7   9        1.07       13.69     10.52 o
   8   7   9       18.87       31.92     14.28 o
  -8   8   9       25.44       16.40      8.97 o
  -7   8   9        0.41       -0.60      8.61 o
  -6   8   9      104.34      112.59      7.75 o
  -5   8   9       44.72       61.20     11.05 o
  -4   8   9      241.26      231.00     15.37 o
  -3   8   9      397.26      374.68     16.76 o
  -2   8   9       65.64       72.31      8.05 o
  -1   8   9       18.51       30.49      6.86 o
   0   8   9      154.14      149.39      9.87 o
   1   8   9        3.06       -1.80      6.79 o
   2   8   9      641.37      621.86     22.84 o
   3   8   9        2.80        2.03      7.77 o
   4   8   9      147.08      153.12      9.08 o
   5   8   9       85.20       97.56     10.97 o
   6   8   9       52.21       75.35     11.04 o
   7   8   9      122.38      110.29     14.37 o
  -7   9   9      103.16      111.84     11.14 o
  -6   9   9       86.46       87.81      7.56 o
  -5   9   9      633.69      623.38     23.48 o
  -4   9   9      283.52      267.54     13.22 o
  -3   9   9       19.67       20.52      7.86 o
  -2   9   9      109.00      119.46      8.30 o
  -1   9   9      421.04      403.42     14.27 o
   0   9   9       11.83       66.75     23.79 o
   1   9   9      150.55      163.80      9.75 o
   2   9   9      152.67      135.94     11.02 o
   3   9   9      131.96      104.11     13.36 o
   4   9   9       62.28       69.76      8.14 o
   5   9   9       79.48       96.09     10.84 o
   6   9   9      169.23      148.41     13.00 o
  -7  10   9      473.03      487.86     18.44 o
  -6  10   9        0.29       -2.61      5.49 o
  -5  10   9       75.63       96.56     10.56 o
  -4  10   9        0.69        4.60      7.62 o
  -3  10   9       81.09       83.65      9.69 o
  -2  10   9       84.32       99.47      8.65 o
  -1  10   9      218.81      248.80     14.39 o
   0  10   9       34.62       37.41     14.80 o
   1  10   9        1.97       -0.40      6.83 o
   2  10   9       20.45        2.18      8.05 o
   3  10   9       22.67       30.62     10.81 o
   4  10   9        0.25       -4.73      6.72 o
   5  10   9       38.29       39.61      9.90 o
   6  10   9        0.23        8.18      9.62 o
  -6  11   9       39.33       27.62      8.22 o
  -5  11   9       51.68       69.24     10.70 o
  -4  11   9       47.56       64.45      9.82 o
  -3  11   9      105.14      106.75     10.81 o
  -2  11   9      125.36      107.69     10.57 o
  -1  11   9        5.56       15.49      8.68 o
   0  11   9      164.30      156.57     12.42 o
   1  11   9        0.03        0.32     10.40 o
   2  11   9       76.57       54.35     10.25 o
   3  11   9       42.48       23.58      9.73 o
   4  11   9      165.32      203.42     17.15 o
   5  11   9        3.06        7.91     12.52 o
  -4  12   9      146.66      158.69     12.60 o
  -3  12   9        0.13        5.33      8.18 o
  -2  12   9       44.93       69.87     10.89 o
  -1  12   9      318.70      280.29     15.76 o
   0  12   9        7.43       12.47     14.02 o
   1  12   9        0.84        1.52      9.05 o
   2  12   9        0.43       -6.70      8.50 o
   3  12   9       69.37       77.82     12.18 o
  -2  13   9        8.21       -4.14     16.82 o
  -1  13   9       48.05       44.45     11.03 o
   0  13   9       20.13       23.92     12.23 o
 -10   0  10      359.24      381.72     28.99 o
  -9   0  10        9.87       -1.86     16.31 o
  -8   0  10      539.90      542.27     41.07 o
  -7   0  10       16.92       16.29     14.02 o
  -6   0  10     2432.52     2393.02     56.64 o
  -5   0  10      333.68      330.35     11.22 o
  -4   0  10      212.08      196.27     13.30 o
  -3   0  10      566.48      589.99     13.94 o
  -2   0  10      395.31      367.95     10.68 o
  -1   0  10       87.76       83.34      5.97 o
   0   0  10       23.15       16.53      5.13 o
   1   0  10      242.20      223.32      7.89 o
   2   0  10      130.08      129.68      7.00 o
   3   0  10     2506.88     2320.08     45.45 o
   4   0  10      676.46      645.35     16.39 o
   5   0  10      115.73      120.45     19.49 o
   6   0  10      148.00      213.85     24.49 o
   7   0  10        1.78       30.15     19.81 o
   8   0  10       61.82       45.61     21.45 o
 -10   1  10        0.82       -6.63     12.43 o
  -9   1  10       12.82        8.29     11.70 o
  -8   1  10      126.83      128.33     14.06 o
  -7   1  10       41.66       41.52     10.25 o
  -6   1  10       19.48       11.53      7.48 o
  -5   1  10        9.65        1.58      3.65 o
  -4   1  10       61.44       70.47      4.72 o
  -3   1  10        0.09       -1.23      3.41 o
  -2   1  10       76.89       80.17      3.63 o
  -1   1  10       79.62       87.00      3.71 o
   0   1  10       28.69       23.08      3.28 o
   1   1  10      614.58      631.61     11.12 o
   2   1  10     1135.60     1158.26     17.85 o
   3   1  10        8.90       12.30      3.89 o
   4   1  10        1.01        0.65      4.12 o
   5   1  10       37.24       30.29      8.95 o
   6   1  10        1.91        5.74     15.00 o
   7   1  10      151.92      145.96     17.22 o
   8   1  10        0.57       -8.87     12.62 o
 -10   2  10      101.73      101.14     17.77 o
  -9   2  10        3.35        6.02     11.53 o
  -8   2  10        2.37       -0.24     11.44 o
  -7   2  10      100.21       94.57     11.55 o
  -6   2  10        0.52       -2.39      6.13 o
  -5   2  10      571.22      557.07     11.81 o
  -4   2  10       87.69      103.93      5.04 o
  -3   2  10        0.04       -5.77      3.85 o
  -2   2  10       75.60       62.49      6.35 o
  -1   2  10        7.58        5.27      3.73 o
   0   2  10      293.01      273.77     14.32 o
   1   2  10       10.05        8.76      4.56 o
   2   2  10       63.70       75.78      4.55 o
   3   2  10      264.23      265.30      7.81 o
   4   2  10      382.53      423.99     19.06 o
   5   2  10        0.27       -4.90      7.00 o
   6   2  10       33.06       36.97     12.84 o
   7   2  10       10.41       21.54     13.93 o
   8   2  10       36.00       42.76     14.92 o
  -9   3  10       70.81       69.43     13.05 o
  -8   3  10      155.79      147.39     14.09 o
  -7   3  10       30.80       41.62     10.93 o
  -6   3  10       24.36       23.99      6.69 o
  -5   3  10      997.12     1029.24     28.22 o
  -4   3  10      290.06      363.04     11.16 o
  -3   3  10      186.06      164.29      8.65 o
  -2   3  10      122.42      118.45      6.47 o
  -1   3  10       62.91       62.35      4.94 o
   0   3  10      417.67      412.17     13.83 o
   1   3  10      282.63      284.49     10.51 o
   2   3  10      541.25      539.09     14.82 o
   3   3  10      164.20      202.21      6.98 o
   4   3  10      162.39      164.66      9.70 o
   5   3  10       67.30       75.04      8.91 o
   6   3  10      200.47      202.91     20.03 o
   7   3  10        0.31      -10.62     12.57 o
   8   3  10        1.45       -0.63     13.22 o
  -9   4  10      255.59      261.34     17.16 o
  -8   4  10        0.83      -16.08     10.72 o
  -7   4  10      136.40      142.37     13.11 o
  -6   4  10     1681.53     1637.93     29.57 o
  -5   4  10      353.76      367.59      9.94 o
  -4   4  10        6.98       19.80      8.47 o
  -3   4  10        4.50       -3.90      4.78 o
  -2   4  10      569.81      561.60     12.64 o
  -1   4  10     1685.50     1664.71     29.73 o
   0   4  10     1345.59     1313.73     41.65 o
   1   4  10      212.75      236.23     10.27 o
   2   4  10      162.70      170.09      8.26 o
   3   4  10      334.15      316.56      9.38 o
   4   4  10        1.21        3.62      5.07 o
   5   4  10       71.71       92.77     11.70 o
   6   4  10      241.61      197.23     19.32 o
   7   4  10        0.16       -2.19     13.28 o
   8   4  10       67.43       42.76     15.78 o
  -9   5  10        4.68       -1.83     12.26 o
  -8   5  10       16.39        9.22     11.29 o
  -7   5  10       57.06       49.38     11.21 o
  -6   5  10      279.57      251.35     10.17 o
  -5   5  10      265.38      282.62     14.59 o
  -4   5  10       19.98       22.24      6.83 o
  -3   5  10      389.66      403.53     13.04 o
  -2   5  10      223.83      239.87     10.06 o
  -1   5  10       83.68       89.01      7.44 o
   0   5  10      538.53      520.60     15.30 o
   1   5  10      101.66      124.45      8.04 o
   2   5  10      393.40      405.65     14.42 o
   3   5  10       35.41       42.57      8.02 o
   4   5  10      827.35      781.06     17.07 o
   5   5  10       43.64       56.67      7.92 o
   6   5  10       10.12       12.63      8.77 o
   7   5  10        5.94       14.70     11.01 o
   8   5  10       11.58       -2.50     11.98 o
  -9   6  10      148.35      180.06     16.38 o
  -8   6  10       22.83       26.42     11.49 o
  -7   6  10        9.79        9.85      7.22 o
  -6   6  10      104.92       92.96      7.25 o
  -5   6  10        0.05       -1.81      7.21 o
  -4   6  10       62.58       66.72      8.24 o
  -3   6  10       37.99       35.63      6.90 o
  -2   6  10        1.40       10.21      7.29 o
  -1   6  10       92.25       90.40      9.51 o
   0   6  10       44.77       58.94     14.65 o
   1   6  10      643.42      625.28     19.99 o
   2   6  10      189.74      207.18     11.18 o
   3   6  10       83.17       80.57      9.23 o
   4   6  10       96.81      106.08      7.78 o
   5   6  10      114.40       97.99      9.98 o
   6   6  10       17.47       19.74     10.66 o
   7   6  10      120.39      142.17     27.46 o
  -8   7  10        1.10        5.30     11.25 o
  -7   7  10       33.30       42.87      9.44 o
  -6   7  10        9.35        4.63      9.93 o
  -5   7  10      107.70      106.02     10.19 o
  -4   7  10      513.64      518.31     16.66 o
  -3   7  10       15.89       10.87      6.99 o
  -2   7  10       40.49       19.97      9.52 o
  -1   7  10       44.44       29.23      8.60 o
   0   7  10      225.44      230.51     14.59 o
   1   7  10      365.34      355.75     13.87 o
   2   7  10        5.49        4.07      7.37 o
   3   7  10        1.83       11.60      8.05 o
   4   7  10        0.02       -0.72      6.82 o
   5   7  10      107.69      111.78     10.51 o
   6   7  10       22.25       25.31     11.53 o
   7   7  10        1.16        4.20     14.37 o
  -7   8  10        1.48        3.29      8.20 o
  -6   8  10        0.03        6.82      9.46 o
  -5   8  10        8.69       10.67     12.44 o
  -4   8  10       79.54       86.30      9.64 o
  -3   8  10       31.62       27.58      7.73 o
  -2   8  10      137.98      137.67     14.38 o
  -1   8  10      559.79      519.70     21.96 o
   0   8  10       16.32        4.06      9.70 o
   1   8  10      787.99      773.70     23.53 o
   2   8  10        3.05      -12.18      8.96 o
   3   8  10       82.03       88.01     12.41 o
   4   8  10       14.10       20.24     10.69 o
   5   8  10       30.44       27.66     13.36 o
   6   8  10       27.16       14.13     10.45 o
  -7   9  10      113.13      130.28     10.82 o
  -6   9  10       18.45       22.72     10.32 o
  -5   9  10        6.07        7.71      9.51 o
  -4   9  10        0.59        0.56      8.37 o
  -3   9  10       62.19       72.29      9.15 o
  -2   9  10      102.32      115.74      8.14 o
  -1   9  10      144.86      166.23      9.02 o
   0   9  10      100.83      101.29      8.24 o
   1   9  10      372.13      382.80     25.02 o
   2   9  10       81.59       58.15     12.33 o
   3   9  10      211.76      244.96     17.57 o
   4   9  10        2.51      -14.31      9.89 o
   5   9  10       42.38       45.87     10.71 o
   6   9  10        0.30        3.00     12.25 o
  -6  10  10       15.89       19.04     10.47 o
  -5  10  10        0.21       -5.27      9.60 o
  -4  10  10        3.78        3.37      8.11 o
  -3  10  10       79.36       75.76     10.08 o
  -2  10  10       43.56       31.85      7.57 o
  -1  10  10       68.03       57.44      8.36 o
   0  10  10       52.44       59.04      9.53 o
   1  10  10        0.12       -3.33      8.45 o
   2  10  10       36.44       40.90      9.70 o
   3  10  10       57.03       66.43     12.34 o
   4  10  10      102.35       81.66     16.78 o
   5  10  10       91.53      100.70     12.94 o
  -5  11  10        1.34        6.57     14.01 o
  -4  11  10       23.77       38.36     10.45 o
  -3  11  10       26.23       21.79      8.53 o
  -2  11  10       24.95        7.70      8.28 o
  -1  11  10      137.00      144.01     16.37 o
   0  11  10      119.69      117.43     11.71 o
   1  11  10       19.16       38.43     10.00 o
   2  11  10       35.31       50.33     12.69 o
   3  11  10      232.21      271.79     15.94 o
  -3  12  10      258.37      232.71     17.21 o
  -2  12  10       82.88       70.92     11.18 o
  -1  12  10       98.40      139.32     12.96 o
   0  12  10        1.09        2.65     11.93 o
   1  12  10        0.43        7.72     10.18 o
  -9   1  11       23.63       26.95     12.50 o
  -8   1  11        8.69       -3.04     11.01 o
  -7   1  11      235.89      235.68     14.85 o
  -6   1  11      647.03      688.81     18.78 o
  -5   1  11        0.80       -8.49      5.98 o
  -4   1  11       15.29        7.65      5.45 o
  -3   1  11        8.00        7.11      3.85 o
  -2   1  11        0.30        0.67      3.28 o
  -1   1  11       25.94       26.71      3.54 o
   0   1  11      215.20      210.90      6.21 o
   1   1  11       58.85       63.34      4.29 o
   2   1  11      223.89      251.20      8.02 o
   3   1  11      470.31      482.70     13.70 o
   4   1  11       34.58       35.20     10.74 o
   5   1  11        1.12       -2.15     11.16 o
   6   1  11        0.01        7.09     13.15 o
   7   1  11       26.32       39.83     14.21 o
   8   1  11       79.54       89.43     17.53 o
  -9   2  11       13.18       23.30     12.50 o
  -8   2  11      131.40      157.92     14.51 o
  -7   2  11       24.39       21.36     11.16 o
  -6   2  11      182.45      196.25     10.74 o
  -5   2  11       18.35       11.23      6.68 o
  -4   2  11      825.07      831.32     15.45 o
  -3   2  11        9.92       12.51      5.05 o
  -2   2  11      212.73      210.93      8.40 o
  -1   2  11        0.98       -3.62      4.04 o
   0   2  11        7.79       14.03      4.70 o
   1   2  11      148.69      150.38      7.31 o
   2   2  11      992.39      981.73     16.03 o
   3   2  11        0.55       -0.49      5.18 o
   4   2  11        0.01        2.60      8.12 o
   5   2  11       21.63       33.94     17.34 o
   6   2  11       61.50       76.44     22.97 o
   7   2  11       57.32       65.88     15.27 o
   8   2  11       83.46       88.03     17.20 o
  -9   3  11       14.83       15.35     12.51 o
  -8   3  11       10.91        1.48     11.23 o
  -7   3  11       62.13       77.66     19.78 o
  -6   3  11      120.39      111.22      9.09 o
  -5   3  11      414.71      412.90     12.46 o
  -4   3  11       28.74       19.27      8.55 o
  -3   3  11       88.91       96.67      6.72 o
  -2   3  11      128.50      131.81      6.92 o
  -1   3  11       46.01       48.41      4.96 o
   0   3  11       14.93       17.34      5.08 o
   1   3  11        1.26        1.43      4.92 o
   2   3  11       28.53       24.27      6.10 o
   3   3  11       19.46       18.10      6.50 o
   4   3  11        2.47        9.05      7.77 o
   5   3  11       10.95       23.14     12.11 o
   6   3  11       11.91        9.09     13.27 o
   7   3  11       33.99       16.84     13.33 o
  -9   4  11       63.66       50.61     13.47 o
  -8   4  11        1.69       -6.72     10.77 o
  -7   4  11        3.30       -5.62     10.40 o
  -6   4  11       97.89       86.74      8.08 o
  -5   4  11       94.72       87.19     16.91 o
  -4   4  11       13.97       -2.36      7.57 o
  -3   4  11       38.26       49.87      9.37 o
  -2   4  11        5.67        2.50      5.03 o
  -1   4  11       29.21       17.83      7.30 o
   0   4  11      159.27      171.65      8.34 o
   1   4  11       21.51       14.57      6.54 o
   2   4  11       21.94       25.55      7.08 o
   3   4  11      176.05      172.49     17.87 o
   4   4  11       17.41       20.32      6.83 o
   5   4  11       16.75       20.20     12.45 o
   6   4  11        0.40       -4.76     12.52 o
   7   4  11        2.54       12.99     13.94 o
  -8   5  11       55.35       49.11     12.23 o
  -7   5  11        2.43       -2.84      8.22 o
  -6   5  11       46.83       47.18     14.15 o
  -5   5  11      116.61      105.05     17.06 o
  -4   5  11       59.99       49.60      9.40 o
  -3   5  11       73.59       73.29      7.54 o
  -2   5  11      108.45      112.10     10.17 o
  -1   5  11      239.32      227.96     12.38 o
   0   5  11     1079.18      980.91     29.12 o
   1   5  11      415.54      372.55     13.57 o
   2   5  11      551.15      531.80     17.26 o
   3   5  11      188.28      198.63     20.23 o
   4   5  11        0.45       -1.49      7.21 o
   5   5  11        5.81       17.46      9.55 o
   6   5  11       19.42       11.14     17.04 o
   7   5  11        1.74       -9.84     10.98 o
  -8   6  11       77.88       90.52     12.79 o
  -7   6  11      287.32      300.56     12.94 o
  -6   6  11       25.93       34.51     14.93 o
  -5   6  11      468.48      449.89     21.41 o
  -4   6  11      314.36      295.07     14.45 o
  -3   6  11        0.13       -3.47      7.20 o
  -2   6  11      164.61      154.06     11.74 o
  -1   6  11        0.78       -0.17      7.36 o
   0   6  11      349.56      371.82     23.72 o
   1   6  11        8.14        0.05      8.58 o
   2   6  11      649.12      600.22     21.38 o
   3   6  11      151.54      142.60     17.13 o
   4   6  11        1.86      -13.67     11.14 o
   5   6  11      186.53      158.71     12.33 o
   6   6  11       49.13       48.52     14.21 o
  -7   7  11        2.84        9.22     13.71 o
  -6   7  11       11.36        6.26     12.97 o
  -5   7  11        3.07        4.15     12.19 o
  -4   7  11        7.37       -1.90      8.61 o
  -3   7  11      178.91      211.41     17.77 o
  -2   7  11       61.57       71.40     10.41 o
  -1   7  11        2.61        6.55      9.13 o
   0   7  11       32.12       31.22     10.40 o
   1   7  11       45.56       73.76     14.77 o
   2   7  11       29.55       38.01     13.50 o
   3   7  11        0.01        4.96     16.66 o
   4   7  11      133.98      124.95     17.36 o
   5   7  11      205.52      205.50     12.54 o
   6   7  11        6.65       19.96     13.97 o
  -7   8  11      153.00      141.88     17.80 o
  -6   8  11        8.95       13.93     13.35 o
  -5   8  11       90.86       64.06     13.95 o
  -4   8  11       30.16       23.48      9.62 o
  -3   8  11       92.64       74.48      9.71 o
  -2   8  11      263.96      241.04     24.20 o
  -1   8  11      584.40      511.77     36.13 o
   0   8  11       22.11       11.06     10.98 o
   1   8  11      145.40      152.37     13.10 o
   2   8  11      262.81      277.83     16.08 o
   3   8  11        0.01      -17.31     11.54 o
   4   8  11       71.01       70.50     16.25 o
   5   8  11       14.34       20.20     11.06 o
  -6   9  11      105.14       78.75     15.39 o
  -5   9  11        1.49        2.62     12.53 o
  -4   9  11       90.10       82.58     11.44 o
  -3   9  11       63.05       80.47     10.80 o
  -2   9  11        0.04        5.99     11.52 o
  -1   9  11      115.07      104.10     16.82 o
   0   9  11        8.98       -2.43     12.48 o
   1   9  11       28.08       30.84      8.20 o
   2   9  11        8.02       -5.94     13.13 o
   3   9  11      134.11      132.50     18.45 o
   4   9  11      161.91      148.50     19.37 o
  -5  10  11      137.04      132.28     16.50 o
  -4  10  11        4.59       -5.21      9.02 o
  -3  10  11        3.28        6.20      9.32 o
  -2  10  11       35.51       33.63      9.33 o
  -1  10  11      165.08      169.30     19.89 o
   0  10  11       72.15       59.50     10.90 o
   1  10  11        1.22        1.21      9.63 o
   2  10  11       32.68       32.09     10.65 o
   3  10  11      137.02      134.11     18.92 o
  -3  11  11      202.24      207.00     14.56 o
  -2  11  11       91.18       88.75     12.37 o
  -1  11  11      128.31      112.19     13.00 o
   0  11  11       75.75      124.32     13.50 o
   1  11  11       60.77       72.60     12.21 o
   2  11  11       10.02       12.01     11.22 o
  -8   0  12        1.79       -6.64     16.19 o
  -7   0  12       47.34       62.15     18.06 o
  -6   0  12     1101.87     1154.08     42.13 o
  -5   0  12      100.81      118.14     11.61 o
  -4   0  12        8.22       -6.67      8.25 o
  -3   0  12       13.82       12.75      7.79 o
  -2   0  12      218.30      252.70     10.65 o
  -1   0  12       13.78       14.34      5.56 o
   0   0  12      826.57      793.32     27.38 o
   1   0  12      429.09      381.61     15.03 o
   2   0  12      863.54      808.15     28.15 o
   3   0  12        3.93        0.46      9.70 o
   4   0  12      109.71      117.84     20.25 o
   5   0  12        8.07        0.65     16.76 o
   6   0  12      103.00       77.18     21.61 o
   7   0  12       49.51       36.20     20.90 o
  -8   1  12       45.24       40.68     12.24 o
  -7   1  12       19.70        7.55     11.27 o
  -6   1  12       59.67       54.11     10.94 o
  -5   1  12       55.27       39.16      7.91 o
  -4   1  12       78.28       85.85      6.84 o
  -3   1  12      272.63      281.11     10.43 o
  -2   1  12       93.79       89.95      5.70 o
  -1   1  12       49.88       47.13      6.44 o
   0   1  12       51.99       45.97      5.64 o
   1   1  12        3.56        0.49      4.77 o
   2   1  12       14.43       16.82      6.02 o
   3   1  12      142.36      116.72      9.93 o
   4   1  12        0.00        0.21     10.53 o
   5   1  12       37.79       19.93     21.85 o
   6   1  12       23.23       14.57     13.47 o
   7   1  12        6.19       13.70     13.90 o
  -8   2  12       23.51       30.53     11.90 o
  -7   2  12        3.25        3.56     10.57 o
  -6   2  12      331.44      332.27     13.40 o
  -5   2  12      113.71      104.57      8.07 o
  -4   2  12      132.63      127.78     16.29 o
  -3   2  12       83.53       86.09      9.43 o
  -2   2  12        0.55        0.18      7.66 o
  -1   2  12       32.30       22.64      7.25 o
   0   2  12       15.14        2.95      7.52 o
   1   2  12      343.20      384.52     16.26 o
   2   2  12      236.14      228.08      9.57 o
   3   2  12      292.65      293.03     19.18 o
   4   2  12       51.19       44.80      9.65 o
   5   2  12       16.68       21.55     13.09 o
   6   2  12       15.31       18.35     13.18 o
   7   2  12       49.57       37.73     25.31 o
  -8   3  12       27.00       31.38     13.66 o
  -7   3  12      132.37      153.84     13.13 o
  -6   3  12      355.28      308.43     15.18 o
  -5   3  12       20.49       11.29     12.04 o
  -4   3  12        8.35       18.68     11.08 o
  -3   3  12       24.72       24.83     10.29 o
  -2   3  12        0.08       -0.99      9.04 o
  -1   3  12       29.61       28.84      7.67 o
   0   3  12      270.14      299.78     13.80 o
   1   3  12       53.82       57.91     11.50 o
   2   3  12      637.33      625.37     26.60 o
   3   3  12       51.98       53.85      7.30 o
   4   3  12       37.21       27.48      8.93 o
   5   3  12       94.80      107.01     14.80 o
   6   3  12       39.20       49.85     13.95 o
   7   3  12       41.83       28.56     14.89 o
  -8   4  12       30.70       15.90     11.39 o
  -7   4  12       69.91       66.83     11.13 o
  -6   4  12       30.61        3.07     13.13 o
  -5   4  12      311.50      333.34     18.69 o
  -4   4  12       25.27       20.74     13.61 o
  -3   4  12        4.61        6.64      9.93 o
  -2   4  12        0.09        5.86      8.87 o
  -1   4  12      368.03      374.16     23.13 o
   0   4  12       58.66       45.55     14.12 o
   1   4  12      398.40      407.37     19.83 o
   2   4  12        3.64        1.25     10.79 o
   3   4  12       85.14       70.92     21.28 o
   4   4  12       47.78       36.45      8.46 o
   5   4  12       17.17       14.68      9.80 o
   6   4  12        1.68        2.22     12.99 o
  -7   5  12      105.04       98.49     10.58 o
  -6   5  12      198.56      216.03     17.90 o
  -5   5  12        3.79       -9.66     12.43 o
  -4   5  12        9.78        2.96     10.61 o
  -3   5  12       26.68       13.04      9.75 o
  -2   5  12       30.28       35.61     19.68 o
  -1   5  12       63.34       56.04     15.01 o
   0   5  12       49.84       52.03     18.78 o
   1   5  12      128.10      119.56     12.58 o
   2   5  12        0.00       -9.18     10.91 o
   3   5  12       22.57        9.96     21.28 o
   4   5  12       17.09        6.75     20.19 o
   5   5  12        0.25        1.02     12.27 o
   6   5  12       18.90       25.22     14.15 o
  -7   6  12       69.12       73.30     15.63 o
  -6   6  12       46.17       74.22     14.39 o
  -5   6  12        2.42       22.65     12.63 o
  -4   6  12       36.84       47.09     13.39 o
  -3   6  12      142.34      157.60     20.19 o
  -2   6  12      109.87      133.60     19.68 o
  -1   6  12      126.53      117.95     25.04 o
   0   6  12       27.16       10.12     20.36 o
   1   6  12      306.76      312.53     32.22 o
   2   6  12       65.53       58.62     17.44 o
   3   6  12       80.15       81.92     23.68 o
   4   6  12      317.42      300.88     32.00 o
   5   6  12      177.48      194.68     11.64 o
   6   6  12      152.09      133.90     21.23 o
  -6   7  12       51.45       39.61     14.41 o
  -5   7  12        0.58       16.93     12.41 o
  -4   7  12      110.55      105.02     13.31 o
  -3   7  12      154.01      136.21     21.00 o
  -2   7  12      665.40      559.65     31.71 o
  -1   7  12        0.95      -27.38     19.70 o
   0   7  12      131.31       83.22     24.49 o
   1   7  12        2.98        0.38     20.36 o
   2   7  12      117.06      129.62     17.64 o
   3   7  12       51.38       57.04     23.30 o
   4   7  12      183.04      156.54     28.30 o
   5   7  12        9.81       19.21     22.97 o
  -6   8  12       23.54        7.66     13.91 o
  -5   8  12      152.15      194.42     17.01 o
  -4   8  12        0.59        3.96     11.18 o
  -3   8  12      294.05      284.06     24.95 o
  -2   8  12       29.02        6.50     16.71 o
  -1   8  12        3.12        8.33     22.37 o
   0   8  12       70.94       39.73     23.46 o
   1   8  12      154.34      155.40     28.36 o
   2   8  12       54.09       76.64     24.66 o
   3   8  12       72.89       71.52     24.49 o
   4   8  12       49.86       72.28     25.47 o
  -5   9  12       79.40       86.81     15.33 o
  -4   9  12       37.06       19.28     11.98 o
  -3   9  12       23.48       53.56     18.26 o
  -2   9  12        0.06       21.50     16.17 o
  -1   9  12       81.56      115.01     26.72 o
   0   9  12       38.50       31.19     23.13 o
   1   9  12        8.39       20.68     22.64 o
   2   9  12       71.12       46.70     24.93 o
   3   9  12       78.09      108.10     28.14 o
  -3  10  12      127.66      112.09     21.25 o
  -2  10  12      155.23      159.21     31.19 o
  -1  10  12       67.91       48.33     25.69 o
   0  10  12       67.82       78.43     27.16 o
   1  10  12       11.90       32.27     12.33 o
  -8   1  13       10.85       19.33     12.65 o
  -7   1  13        0.84        0.93     10.83 o
  -6   1  13      261.23      293.77     15.47 o
  -5   1  13       68.12       62.67      9.20 o
  -4   1  13      151.83      135.82     10.59 o
  -3   1  13       21.66       19.23      8.38 o
  -2   1  13      250.09      278.09     12.44 o
  -1   1  13       29.56       28.84      8.75 o
   0   1  13      408.21      413.94     21.24 o
   1   1  13      291.32      318.40     11.13 o
   2   1  13      468.61      493.33     18.21 o
   3   1  13      165.95      145.82     11.08 o
   4   1  13       24.73       17.00     12.41 o
   5   1  13        0.38        0.68     12.23 o
   6   1  13        9.45       -1.63     13.05 o
  -7   2  13        3.46        3.60     10.91 o
  -6   2  13      377.04      375.96     14.26 o
  -5   2  13       10.37        1.58     11.31 o
  -4   2  13      242.21      258.75     16.75 o
  -3   2  13       20.30        5.25     10.86 o
  -2   2  13      671.48      631.10     22.57 o
  -1   2  13       42.17       43.47     11.63 o
   0   2  13        0.16       -7.80      9.88 o
   1   2  13       64.99       70.33     12.42 o
   2   2  13      185.75      238.18     24.71 o
   3   2  13      448.22      413.60     15.81 o
   4   2  13       84.89       87.74     13.55 o
   5   2  13       11.90        7.12     12.48 o
   6   2  13        0.13        9.29     13.66 o
  -7   3  13       74.71       94.51     14.07 o
  -6   3  13       55.47       90.34     15.45 o
  -5   3  13      260.94      219.42     21.65 o
  -4   3  13       20.36       22.02     12.22 o
  -3   3  13       90.39       90.56     12.47 o
  -2   3  13        0.58       -9.30      9.71 o
  -1   3  13       89.89       92.19     12.14 o
   0   3  13       12.52       22.76     10.46 o
   1   3  13        5.33       20.63     11.43 o
   2   3  13       12.43       10.61     17.31 o
   3   3  13        7.84      -11.16     17.53 o
   4   3  13       58.32       53.20      9.95 o
   5   3  13       16.34        6.54     12.44 o
   6   3  13        1.77       -9.41     20.03 o
  -7   4  13       57.86       70.25     10.22 o
  -6   4  13       13.22        8.46     13.48 o
  -5   4  13       11.87       15.19     16.57 o
  -4   4  13      121.06      135.23     29.00 o
  -3   4  13        8.89        3.10     10.72 o
  -2   4  13       88.26       74.54     12.52 o
  -1   4  13      374.85      367.29     31.19 o
   0   4  13       99.43       94.86     15.92 o
   1   4  13       27.71       21.26     13.74 o
   2   4  13      208.45      200.95     27.11 o
   3   4  13      103.09      111.58     24.77 o
   4   4  13        8.45        7.46     19.87 o
   5   4  13       44.46       25.32     15.08 o
  -6   5  13      147.85      161.44     16.64 o
  -5   5  13       45.22       41.57     13.28 o
  -4   5  13      137.17      121.75     14.26 o
  -3   5  13       80.32       58.17     15.20 o
  -2   5  13       33.99       43.83     17.79 o
  -1   5  13       15.89       -4.03     18.94 o
   0   5  13       72.72       57.04     23.08 o
   1   5  13       90.98       84.14     25.80 o
   2   5  13       35.53       60.58     21.45 o
   3   5  13        1.41       -8.06     17.96 o
   4   5  13       91.94      123.12     24.66 o
   5   5  13       26.61        8.67     11.18 o
  -6   6  13        4.66       -3.75     13.56 o
  -5   6  13        5.85       -4.50     12.04 o
  -4   6  13       62.62       47.72     12.26 o
  -3   6  13        7.29       -5.96     16.47 o
  -2   6  13      186.75      194.48     22.25 o
  -1   6  13      285.32      288.86     31.57 o
   0   6  13      104.76       94.38     25.47 o
   1   6  13        0.00       10.72     20.14 o
   2   6  13        2.08        1.20     19.32 o
   3   6  13      118.41      121.32     25.36 o
   4   6  13      141.32      119.85     26.13 o
  -5   7  13       77.89       59.27     14.09 o
  -4   7  13      230.35      219.60     15.16 o
  -3   7  13      169.47      207.19     23.64 o
  -2   7  13       35.49       33.04     17.40 o
  -1   7  13       18.76       35.98     21.99 o
   0   7  13        0.45       -0.87     21.39 o
   1   7  13      169.20      157.79     28.74 o
   2   7  13        9.68       15.19     21.55 o
   3   7  13       82.11       84.53     24.98 o
   4   7  13        0.15      -21.01     21.61 o
  -4   8  13       25.33       29.33     18.78 o
  -3   8  13      111.53       65.20     19.88 o
  -2   8  13        0.03       10.44     16.72 o
  -1   8  13        2.08       -2.88     20.96 o
   0   8  13        3.27      -10.56     21.23 o
   1   8  13       12.49        9.53     21.12 o
   2   8  13       39.66      -32.41     21.61 o
  -2   9  13        0.12      -12.85     23.73 o
  -1   9  13        5.30       42.35     25.53 o
   0   9  13        0.41       -6.91     24.17 o
   1   9  13       10.43        9.69     23.84 o
  -6   0  14        0.03       -1.34     15.04 o
  -5   0  14        2.47       -1.16     13.50 o
  -4   0  14       47.98       47.33     17.72 o
  -3   0  14       93.37       79.17      9.77 o
  -2   0  14      112.03      129.10     10.00 o
  -1   0  14       81.08       77.82      9.29 o
   0   0  14       57.79       62.56      9.58 o
   1   0  14       22.24       36.68     12.44 o
   2   0  14      480.85      403.54     29.39 o
   3   0  14      343.80      277.75     24.38 o
   4   0  14      214.73      157.03     21.72 o
   5   0  14        0.33        8.98     18.89 o
  -6   1  14      124.91      123.95     12.34 o
  -5   1  14       64.53       73.69      9.04 o
  -4   1  14       76.45       79.65     13.75 o
  -3   1  14       56.02       63.69     12.92 o
  -2   1  14       93.24       96.02     10.05 o
  -1   1  14       37.53       32.55      8.75 o
   0   1  14        0.12       16.17     15.84 o
   1   1  14       27.01       29.94     16.98 o
   2   1  14      101.47       99.09     10.69 o
   3   1  14       35.98       49.76     11.53 o
   4   1  14        5.24       14.06     12.07 o
   5   1  14        6.78        8.27     12.81 o
  -6   2  14       51.37       41.71      7.73 o
  -5   2  14       29.31       33.67     13.34 o
  -4   2  14       16.02       26.16     14.75 o
  -3   2  14      210.55      191.99     18.72 o
  -2   2  14       60.54       54.01     12.63 o
  -1   2  14       11.60       -1.42     17.20 o
   0   2  14       22.85        7.89     17.80 o
   1   2  14        0.32       -7.24     17.25 o
   2   2  14      296.61      254.95     25.96 o
   3   2  14      114.65       90.68     11.00 o
   4   2  14        0.02       -0.97     11.14 o
   5   2  14      147.83      130.44     19.68 o
  -6   3  14       55.43       39.02     14.80 o
  -5   3  14       28.17       15.27     12.87 o
  -4   3  14      146.43      138.68     15.12 o
  -3   3  14       46.73       51.18     12.76 o
  -2   3  14      161.13      152.03     19.55 o
  -1   3  14      144.15      142.33     14.73 o
   0   3  14        0.02        5.66     18.51 o
   1   3  14       47.59       18.72     18.34 o
   2   3  14      162.75      189.96     25.42 o
   3   3  14        7.26       18.23     18.83 o
   4   3  14        0.58        0.49      7.46 o
  -6   4  14      104.35      118.39     16.67 o
  -5   4  14      210.25      191.88     16.71 o
  -4   4  14       11.95        9.01     15.11 o
  -3   4  14       30.35       22.53     11.76 o
  -2   4  14        4.63        1.65     16.07 o
  -1   4  14       10.09      -12.63     20.57 o
   0   4  14       27.14       17.51     29.12 o
   1   4  14       37.43       32.49     21.28 o
   2   4  14        1.17      -15.68     18.12 o
   3   4  14       72.75       45.83     21.06 o
   4   4  14       77.88       69.78     24.98 o
  -5   5  14      127.48      138.92     15.80 o
  -4   5  14       15.90       16.16     12.24 o
  -3   5  14        2.88        7.05     10.35 o
  -2   5  14       96.96       97.60     23.98 o
  -1   5  14        4.74        3.43     20.03 o
   0   5  14        4.59      -29.88     19.92 o
   1   5  14        8.12       40.28     21.88 o
   2   5  14        0.00       -1.96     20.63 o
   3   5  14        4.14        3.65     21.01 o
  -4   6  14       15.68        4.55     13.12 o
  -3   6  14       11.19        9.16     17.46 o
  -2   6  14        0.13       -3.48     18.29 o
  -1   6  14       51.90       22.32     22.59 o
   0   6  14       24.70       48.17     23.02 o
   1   6  14       92.07       79.85     25.15 o
   2   6  14       38.77       51.54     23.73 o
   3   6  14        2.15       12.90     23.35 o
  -3   7  14       76.04       74.30     20.32 o
  -2   7  14       47.81       23.51     22.53 o
  -1   7  14       45.21       47.79     24.77 o
   0   7  14        8.90       10.61     22.64 o
   1   7  14       42.16       -7.02     23.24 o
  -5   1  15       23.95       20.28     13.26 o
  -4   1  15        3.27       -3.80     11.95 o
  -3   1  15      114.50      110.29     13.30 o
  -2   1  15        3.67        9.59     12.55 o
  -1   1  15       21.67       44.25     15.35 o
   0   1  15       34.18       37.12     15.29 o
   1   1  15       20.36       17.09     15.89 o
   2   1  15       34.27       37.30      9.35 o
   3   1  15      138.23      123.75     24.66 o
  -5   2  15       13.35       22.52     13.73 o
  -4   2  15        3.34       24.25     13.07 o
  -3   2  15       30.97       39.60     12.61 o
  -2   2  15        5.67      -10.17     13.63 o
  -1   2  15        4.08       15.95     16.82 o
   0   2  15        4.80       -1.09     16.76 o
   1   2  15        0.16      -11.48     16.49 o
   2   2  15       96.98       90.73     20.47 o
   3   2  15      116.10      117.73     23.08 o
  -4   3  15      314.86      381.38     20.46 o
  -3   3  15       18.45       17.37     12.35 o
  -2   3  15       32.31       31.11     15.39 o
  -1   3  15        0.07       -4.08     18.94 o
   0   3  15       29.77        6.04     19.27 o
   1   3  15        4.67        5.99     17.80 o
   2   3  15        2.81      -17.36     18.34 o
  -4   4  15        2.76       -2.80     12.86 o
  -3   4  15       40.19       39.94     12.78 o
  -2   4  15        3.21        8.25     19.32 o
  -1   4  15      107.42      105.37     24.28 o
   0   4  15       38.00       27.92     21.39 o
   1   4  15        8.27        3.27     19.49 o
   2   4  15       37.55       43.05     23.08 o
  -3   5  15       15.46       28.12     18.29 o
  -2   5  15        7.03       -0.71     21.28 o
  -1   5  15       16.53      -25.09     19.59 o
   0   5  15       29.38       28.03     21.66 o
   1   5  15      177.07      171.23     28.36 o
  -2   1  16       42.06       35.65     15.29 o
  -1   1  16       61.87       56.33     15.46 o
   0   1  16       13.36       16.76     14.48 o
  -1   2  16       27.42       38.48     18.40 o
 
